# Supplementary material for: 2,4-Bis[bis(diisopropyl­amino)­phos­phanyl]-1,2,3,4-tetra­phospha­bicyclo[1.1.0]butane
Source: Acta Crystallogr Sect E Struct Rep Online. 2008 Nov 22;64(Pt 12):o2427. doi: 10.1107/S1600536808037938 (PMC2959955; doi:10.1107/S1600536808037938)
Supplement: Supplementary file 1 [file e-64-o2427-sup1.cif]

##############################################################################
###                                                                        ###
###        Electronic paper (Acta Crystallographica Section E)             ###
###                                                                        ###
##############################################################################
#                                                                            #
# This CIF contains the data in a paper accepted for publication in Acta     #
# Crystallographica Section E. It conforms to the requirements of Notes      #
# for Authors for Section E, and has been peer reviewed under the auspices   #
# of the IUCr Commission on Journals.                                        #
#                                                                            #
# Full details of the Crystallographic Information File format               #
# are given in the paper "The Crystallographic Information File (CIF):       #
# a New Standard Archive File for Crystallography" by S. R. Hall, F. H.      #
# Allen and I. D. Brown [Acta Cryst. (1991), A47, 655-685].                  #
#                                                                            #
# The current version of the core CIF dictionary is obtainable from          #
# ftp://ftp.iucr.org/pub/cif_core.dic. The current version number is 2.4.    #
#                                                                            #
# Software is freely available for graphical display of the structure(s) in  #
# this CIF.  For information consult the CIF home page http://www.iucr.org/  #
# cif/home.html                                                              #
#                                                                            #
# This file may be used for bona fide research purposes within the           #
# scientific community so long as proper attribution is given to the journal # 
# article from which it was obtained.                                        #
#                                                                            #
##############################################################################
                                             
data_I
_audit_creation_method     'WinGX routine CIF_UPDATE'
_audit_conform_dict_name     cif_core.dic
_audit_conform_dict_version     2.3
_chemical_name_systematic
;
2,4-Bis[bis(diisopropylamino)phosphanyl]-1,2,3,4-\
tetraphosphabicyclo[1.1.0]butane
;
_chemical_formula_moiety     'C24 H56 N4 P6'
_chemical_formula_sum     'C24 H56 N4 P6'
_chemical_formula_iupac     'C24 H56 N4 P6'
_chemical_formula_weight     586.55
_symmetry_cell_setting     monoclinic
_symmetry_space_group_name_H-M     'P 21/c'
_symmetry_space_group_name_Hall     '-P 2ybc'
loop_
    _symmetry_equiv_pos_as_xyz
    'x, y, z'
    '-x, y+1/2, -z+1/2'
    '-x, -y, -z'
    'x, -y-1/2, z-1/2'
_cell_length_a     13.3307(5)
_cell_length_b     20.9304(7)
_cell_length_c     12.8939(5)
_cell_angle_alpha     90
_cell_angle_beta     109.349(4)
_cell_angle_gamma     90
_cell_volume     3394.4(2)
_cell_formula_units_Z     4
_cell_measurement_reflns_used     10425
_cell_measurement_theta_min     2.526
_cell_measurement_theta_max     32.3855
_cell_measurement_temperature     120(2)
_exptl_crystal_description     prism
_exptl_crystal_colour     colourless
_exptl_crystal_size_max     0.4638
_exptl_crystal_size_mid     0.1376
_exptl_crystal_size_min     0.0607
_exptl_crystal_density_diffrn     1.148
_exptl_crystal_density_method     'not measured'
_exptl_crystal_F_000     1272
_exptl_absorpt_coefficient_mu     0.336
_exptl_absorpt_correction_type     analytical
_exptl_absorpt_process_details
;
(CrysAlis RED; Oxford Diffraction, 2006)
;
_exptl_absorpt_correction_T_min     0.95448
_exptl_absorpt_correction_T_max     1.04534
_exptl_special_details
;
;
_diffrn_ambient_temperature     120(2)
_diffrn_radiation_type     MoK\a
_diffrn_radiation_wavelength     0.71073
_diffrn_radiation_monochromator     graphite
_diffrn_measurement_device_type     'Oxford Diffraction KM-4 CCD'
_diffrn_measurement_device     '4-axis \k geometry diffractometer'
_diffrn_measurement_method     '\w scans, 0.75 deg width'
_diffrn_detector_area_resol_mean     8.1883
_diffrn_reflns_number     6310
_diffrn_reflns_av_R_equivalents     0
_diffrn_reflns_theta_min     2.53
_diffrn_reflns_theta_max     25.5
_diffrn_reflns_theta_full     25.5
_diffrn_measured_fraction_theta_max     0.999
_diffrn_measured_fraction_theta_full     0.999
_diffrn_reflns_limit_h_min     -16
_diffrn_reflns_limit_h_max     16
_diffrn_reflns_limit_k_min     -25
_diffrn_reflns_limit_k_max     25
_diffrn_reflns_limit_l_min     -13
_diffrn_reflns_limit_l_max     15
_refine_special_details
;
Refinement of <i>F</i>^2^ against ALL reflections. The weighted <i>R</i>-factor
<i>wR</i> and goodness of fit <i>S</i> are based on <i>F</i>^2^, conventional
<i>R</i>-factors <i>R</i> are based on <i>F</i>, with <i>F</i> set to zero for
negative <i>F</i>^2^. The threshold expression of <i>F</i>^2^ >
\s(<i>F</i>^2^) is used only for calculating <i>R</i>-factors(gt) <i>etc</i>.
and is not relevant to the choice of reflections for refinement.
<i>R</i>-factors based on <i>F</i>^2^ are statistically about twice as large
as those based on <i>F</i>, and <i>R</i>- factors based on ALL data will be
even larger.
;
_reflns_number_total     6310
_reflns_number_gt     4727
_reflns_threshold_expression     >2sigma(I)
_refine_ls_structure_factor_coef     Fsqd
_refine_ls_matrix_type     full
_refine_ls_R_factor_all     0.0725
_refine_ls_R_factor_gt     0.0503
_refine_ls_wR_factor_gt     0.1244
_refine_ls_wR_factor_ref     0.1359
_refine_ls_goodness_of_fit_ref     1.035
_refine_ls_restrained_S_all     1.035
_refine_ls_number_reflns     6310
_refine_ls_number_parameters     324
_refine_ls_number_restraints     0
_refine_ls_hydrogen_treatment     constr
_refine_ls_weighting_scheme     calc
_refine_ls_weighting_details
                 'calc w=1/[\s^2^(Fo^2^)+(0.0841P)^2^] where P=(Fo^2^+2Fc^2^)/3'
_atom_sites_solution_hydrogens     geom
_atom_sites_solution_primary     direct
_atom_sites_solution_secondary     difmap
_refine_ls_shift/su_max     0
_refine_ls_shift/su_mean     0
_refine_diff_density_max     0.613
_refine_diff_density_min     -0.512
_refine_ls_extinction_method     none
loop_
    _atom_type_symbol
    _atom_type_description
    _atom_type_scat_dispersion_real
    _atom_type_scat_dispersion_imag
    _atom_type_scat_source
    C C 0.0033 0.0016 'International Tables Vol C Tables 4.2.6.8 and 6.1.1.4'
    H H 0 0 'International Tables Vol C Tables 4.2.6.8 and 6.1.1.4'
    N N 0.0061 0.0033 'International Tables Vol C Tables 4.2.6.8 and 6.1.1.4'
    P P 0.1023 0.0942 'International Tables Vol C Tables 4.2.6.8 and 6.1.1.4'
_computing_data_collection
;
CrysAlis CCD (Oxford Diffraction, 2006)
;
_computing_cell_refinement
;
CrysAlis RED (Oxford Diffraction, 2006)
;
_computing_data_reduction
;
CrysAlis RED (Oxford Diffraction, 2006)
;
_computing_structure_solution     'SHELXS97 (Sheldrick, 2008)'
_computing_structure_refinement     'SHELXL97 (Sheldrick, 2008)'
_computing_molecular_graphics     'Ortep-3 for Windows (Farrugia, 1997)'
_computing_publication_material     'WinGX (Farrugia, 1999)'
loop_
    _atom_site_type_symbol
    _atom_site_label
    _atom_site_fract_x
    _atom_site_fract_y
    _atom_site_fract_z
    _atom_site_U_iso_or_equiv
    _atom_site_adp_type
    _atom_site_calc_flag
    _atom_site_refinement_flags
    _atom_site_occupancy
    _atom_site_disorder_assembly
    _atom_site_disorder_group
    C C1 -0.1377(2) 0.37879(15) 0.4006(3) 0.0268(7) Uani d . 1 . .
    H H1 -0.0988 0.4188 0.4328 0.032 Uiso calc R 1 . .
    C C2 -0.2520(3) 0.39804(17) 0.3362(3) 0.0348(8) Uani d . 1 . .
    H H2A -0.2524 0.426 0.2751 0.052 Uiso calc R 1 . .
    H H2B -0.2829 0.4207 0.3849 0.052 Uiso calc R 1 . .
    H H2C -0.2941 0.3597 0.3072 0.052 Uiso calc R 1 . .
    C C3 -0.1350(3) 0.33570(18) 0.4960(3) 0.0361(8) Uani d . 1 . .
    H H3A -0.1759 0.2968 0.4679 0.054 Uiso calc R 1 . .
    H H3B -0.166 0.3582 0.5448 0.054 Uiso calc R 1 . .
    H H3C -0.0611 0.3243 0.5371 0.054 Uiso calc R 1 . .
    C C4 -0.1270(3) 0.28996(15) 0.2755(3) 0.0284(7) Uani d . 1 . .
    H H4 -0.1833 0.2767 0.3065 0.034 Uiso calc R 1 . .
    C C5 -0.1821(3) 0.29992(18) 0.1524(3) 0.0400(9) Uani d . 1 . .
    H H5A -0.2318 0.3358 0.1407 0.06 Uiso calc R 1 . .
    H H5B -0.2212 0.2611 0.1201 0.06 Uiso calc R 1 . .
    H H5C -0.1288 0.3092 0.1174 0.06 Uiso calc R 1 . .
    C C6 -0.0471(3) 0.23567(17) 0.2981(4) 0.0459(10) Uani d . 1 . .
    H H6A 0.0082 0.2459 0.2662 0.069 Uiso calc R 1 . .
    H H6B -0.0834 0.1962 0.2651 0.069 Uiso calc R 1 . .
    H H6C -0.0146 0.2298 0.3777 0.069 Uiso calc R 1 . .
    C C7 -0.0671(2) 0.49548(15) 0.2373(3) 0.0254(7) Uani d . 1 . .
    H H7 -0.0924 0.4852 0.3002 0.03 Uiso calc R 1 . .
    C C8 -0.0059(3) 0.55820(16) 0.2653(3) 0.0357(8) Uani d . 1 . .
    H H8A 0.0566 0.5524 0.3312 0.053 Uiso calc R 1 . .
    H H8B -0.0519 0.5913 0.2791 0.053 Uiso calc R 1 . .
    H H8C 0.017 0.5712 0.2037 0.053 Uiso calc R 1 . .
    C C9 -0.1655(3) 0.50184(17) 0.1357(3) 0.0323(8) Uani d . 1 . .
    H H9A -0.1446 0.5165 0.0736 0.048 Uiso calc R 1 . .
    H H9B -0.2144 0.5329 0.15 0.048 Uiso calc R 1 . .
    H H9C -0.2009 0.4603 0.1181 0.048 Uiso calc R 1 . .
    C C10 0.0504(2) 0.44695(16) 0.1414(3) 0.0266(7) Uani d . 1 . .
    H H10 0.0203 0.4859 0.097 0.032 Uiso calc R 1 . .
    C C11 0.0259(3) 0.39069(18) 0.0623(3) 0.0414(9) Uani d . 1 . .
    H H11A 0.0546 0.3514 0.1027 0.062 Uiso calc R 1 . .
    H H11B 0.0586 0.3978 0.0054 0.062 Uiso calc R 1 . .
    H H11C -0.0512 0.3865 0.0277 0.062 Uiso calc R 1 . .
    C C12 0.1705(3) 0.4575(2) 0.1920(3) 0.0414(9) Uani d . 1 . .
    H H12A 0.1842 0.4943 0.2418 0.062 Uiso calc R 1 . .
    H H12B 0.2006 0.4657 0.1335 0.062 Uiso calc R 1 . .
    H H12C 0.2037 0.4193 0.2331 0.062 Uiso calc R 1 . .
    C C13 0.5113(2) 0.46488(15) 0.8092(3) 0.0252(7) Uani d . 1 . .
    H H13 0.4396 0.4652 0.8182 0.03 Uiso calc R 1 . .
    C C14 0.5113(3) 0.51854(16) 0.7295(3) 0.0355(8) Uani d . 1 . .
    H H14A 0.5818 0.5217 0.7217 0.053 Uiso calc R 1 . .
    H H14B 0.4938 0.559 0.7578 0.053 Uiso calc R 1 . .
    H H14C 0.4582 0.5095 0.6577 0.053 Uiso calc R 1 . .
    C C15 0.5919(3) 0.47724(17) 0.9223(3) 0.0334(8) Uani d . 1 . .
    H H15A 0.5865 0.4436 0.973 0.05 Uiso calc R 1 . .
    H H15B 0.5775 0.5188 0.9494 0.05 Uiso calc R 1 . .
    H H15C 0.6637 0.4773 0.9173 0.05 Uiso calc R 1 . .
    C C16 0.6260(3) 0.39185(17) 0.7457(3) 0.0373(9) Uani d . 1 . .
    H H16 0.6652 0.4334 0.7631 0.045 Uiso calc R 1 . .
    C C17 0.6113(4) 0.3773(3) 0.6272(5) 0.090(2) Uani d . 1 . .
    H H17A 0.681 0.3745 0.6174 0.136 Uiso calc R 1 . .
    H H17B 0.5696 0.4114 0.5805 0.136 Uiso calc R 1 . .
    H H17C 0.5739 0.3365 0.6067 0.136 Uiso calc R 1 . .
    C C18 0.6957(3) 0.3420(2) 0.8243(6) 0.0786(18) Uani d . 1 . .
    H H18A 0.6628 0.2997 0.8065 0.118 Uiso calc R 1 . .
    H H18B 0.7025 0.3531 0.9001 0.118 Uiso calc R 1 . .
    H H18C 0.7663 0.3413 0.8163 0.118 Uiso calc R 1 . .
    C C19 0.3926(3) 0.34377(15) 0.9308(3) 0.0293(8) Uani d . 1 . .
    H H19 0.3947 0.3903 0.9141 0.035 Uiso calc R 1 . .
    C C20 0.2820(3) 0.32984(19) 0.9340(3) 0.0459(10) Uani d . 1 . .
    H H20A 0.2296 0.3379 0.8613 0.069 Uiso calc R 1 . .
    H H20B 0.2672 0.3576 0.9884 0.069 Uiso calc R 1 . .
    H H20C 0.2778 0.285 0.9542 0.069 Uiso calc R 1 . .
    C C21 0.4770(4) 0.33255(18) 1.0423(3) 0.0450(10) Uani d . 1 . .
    H H21A 0.4781 0.2872 1.0615 0.068 Uiso calc R 1 . .
    H H21B 0.4605 0.3582 1.0981 0.068 Uiso calc R 1 . .
    H H21C 0.5468 0.345 1.039 0.068 Uiso calc R 1 . .
    C C22 0.4165(3) 0.23797(14) 0.8507(3) 0.0277(7) Uani d . 1 . .
    H H22 0.4042 0.2273 0.9211 0.033 Uiso calc R 1 . .
    C C23 0.5224(3) 0.20904(17) 0.8573(3) 0.0386(9) Uani d . 1 . .
    H H23A 0.5361 0.2168 0.7882 0.058 Uiso calc R 1 . .
    H H23B 0.5208 0.1629 0.8698 0.058 Uiso calc R 1 . .
    H H23C 0.5789 0.2287 0.9182 0.058 Uiso calc R 1 . .
    C C24 0.3262(3) 0.20786(17) 0.7590(3) 0.0414(9) Uani d . 1 . .
    H H24A 0.2583 0.2255 0.7596 0.062 Uiso calc R 1 . .
    H H24B 0.3266 0.1615 0.7699 0.062 Uiso calc R 1 . .
    H H24C 0.3353 0.2171 0.6881 0.062 Uiso calc R 1 . .
    N N1 -0.08069(19) 0.35006(11) 0.3314(2) 0.0204(6) Uani d . 1 . .
    N N2 -0.00033(19) 0.44163(12) 0.2262(2) 0.0206(5) Uani d . 1 . .
    N N3 0.52404(19) 0.40146(11) 0.7648(2) 0.0212(6) Uani d . 1 . .
    N N4 0.4172(2) 0.30869(11) 0.8429(2) 0.0216(6) Uani d . 1 . .
    P P1 0.03033(6) 0.37788(4) 0.31167(6) 0.01830(19) Uani d . 1 . .
    P P2 0.10621(6) 0.42397(4) 0.47668(6) 0.0214(2) Uani d . 1 . .
    P P3 0.43260(6) 0.34204(4) 0.72996(6) 0.01890(19) Uani d . 1 . .
    P P4 0.28812(6) 0.40449(4) 0.66843(6) 0.0212(2) Uani d . 1 . .
    P P5 0.27184(6) 0.39792(4) 0.49234(7) 0.0271(2) Uani d . 1 . .
    P P6 0.18012(7) 0.33459(4) 0.55847(7) 0.0273(2) Uani d . 1 . .
loop_
    _atom_site_aniso_label
    _atom_site_aniso_U_11
    _atom_site_aniso_U_22
    _atom_site_aniso_U_33
    _atom_site_aniso_U_12
    _atom_site_aniso_U_13
    _atom_site_aniso_U_23
    C1 0.0242(17) 0.0277(17) 0.0323(18) -0.0045(14) 0.0146(14) -0.0053(14)
    C2 0.0264(18) 0.0326(19) 0.048(2) -0.0002(14) 0.0157(16) -0.0008(17)
    C3 0.040(2) 0.042(2) 0.034(2) -0.0085(16) 0.0225(17) -0.0024(16)
    C4 0.0321(18) 0.0203(16) 0.0359(19) -0.0082(14) 0.0152(15) -0.0044(14)
    C5 0.045(2) 0.035(2) 0.035(2) -0.0159(17) 0.0078(17) -0.0111(16)
    C6 0.049(2) 0.0227(19) 0.068(3) -0.0010(16) 0.022(2) -0.0028(18)
    C7 0.0300(18) 0.0221(16) 0.0245(17) 0.0012(13) 0.0095(14) 0.0031(13)
    C8 0.047(2) 0.0247(18) 0.036(2) -0.0013(15) 0.0143(17) -0.0010(15)
    C9 0.0302(19) 0.0337(19) 0.0316(19) 0.0067(15) 0.0084(15) 0.0076(15)
    C10 0.0279(18) 0.0296(18) 0.0240(17) 0.0015(14) 0.0110(14) 0.0068(14)
    C11 0.060(3) 0.042(2) 0.031(2) -0.0044(18) 0.0265(18) -0.0018(17)
    C12 0.032(2) 0.058(3) 0.037(2) -0.0070(18) 0.0149(17) 0.0092(18)
    C13 0.0190(16) 0.0261(17) 0.0309(18) -0.0033(13) 0.0088(13) -0.0045(14)
    C14 0.0286(19) 0.0298(19) 0.043(2) -0.0019(15) 0.0053(16) 0.0037(16)
    C15 0.0345(19) 0.036(2) 0.0292(18) -0.0080(15) 0.0100(15) -0.0089(16)
    C16 0.0242(18) 0.037(2) 0.056(2) -0.0031(15) 0.0214(17) -0.0123(18)
    C17 0.072(3) 0.140(5) 0.092(4) -0.054(3) 0.072(3) -0.068(4)
    C18 0.029(2) 0.052(3) 0.155(6) 0.017(2) 0.030(3) 0.012(3)
    C19 0.049(2) 0.0192(16) 0.0272(18) 0.0066(15) 0.0228(16) 0.0025(13)
    C20 0.060(3) 0.042(2) 0.052(2) 0.0215(19) 0.041(2) 0.0212(19)
    C21 0.080(3) 0.031(2) 0.0234(19) -0.003(2) 0.0167(19) -0.0030(15)
    C22 0.043(2) 0.0166(16) 0.0236(17) 0.0040(14) 0.0108(14) 0.0033(13)
    C23 0.054(2) 0.0259(18) 0.037(2) 0.0158(16) 0.0170(18) 0.0051(16)
    C24 0.061(2) 0.0256(19) 0.037(2) -0.0106(17) 0.0155(19) -0.0005(16)
    N1 0.0239(14) 0.0173(13) 0.0229(13) -0.0054(10) 0.0116(11) -0.0028(10)
    N2 0.0233(13) 0.0207(13) 0.0188(13) -0.0001(10) 0.0082(10) 0.0049(10)
    N3 0.0172(13) 0.0207(13) 0.0258(14) -0.0002(10) 0.0074(11) -0.0030(11)
    N4 0.0292(14) 0.0180(13) 0.0193(13) 0.0038(11) 0.0105(11) -0.0003(10)
    P1 0.0177(4) 0.0201(4) 0.0168(4) 0.0002(3) 0.0052(3) 0.0026(3)
    P2 0.0183(4) 0.0241(4) 0.0195(4) 0.0007(3) 0.0032(3) 0.0009(3)
    P3 0.0197(4) 0.0193(4) 0.0169(4) 0.0014(3) 0.0050(3) -0.0009(3)
    P4 0.0187(4) 0.0240(4) 0.0191(4) 0.0022(3) 0.0037(3) 0.0001(3)
    P5 0.0201(4) 0.0415(5) 0.0195(4) 0.0020(4) 0.0063(3) 0.0047(4)
    P6 0.0255(5) 0.0248(4) 0.0251(4) -0.0041(3) -0.0003(4) 0.0043(4)
_geom_special_details
;
All e.s.d.'s (except the e.s.d. in the dihedral angle between two l.s. planes)
are estimated using the full covariance matrix. The cell e.s.d.'s are taken
into account individually in the estimation of e.s.d.'s in distances, angles
and torsion angles; correlations between e.s.d.'s in cell parameters are only
used when they are defined by crystal symmetry. An approximate (isotropic)
treatment of cell e.s.d.'s is used for estimating e.s.d.'s involving l.s.
planes.
;
loop_
    _geom_bond_atom_site_label_1
    _geom_bond_atom_site_label_2
    _geom_bond_site_symmetry_2
    _geom_bond_distance
    _geom_bond_publ_flag
    C1 N1 . 1.479(4) ?
    C1 C3 . 1.516(5) ?
    C1 C2 . 1.529(5) ?
    C1 H1 . 1 ?
    C2 H2A . 0.98 ?
    C2 H2B . 0.98 ?
    C2 H2C . 0.98 ?
    C3 H3A . 0.98 ?
    C3 H3B . 0.98 ?
    C3 H3C . 0.98 ?
    C4 N1 . 1.479(4) ?
    C4 C6 . 1.519(5) ?
    C4 C5 . 1.526(5) ?
    C4 H4 . 1 ?
    C5 H5A . 0.98 ?
    C5 H5B . 0.98 ?
    C5 H5C . 0.98 ?
    C6 H6A . 0.98 ?
    C6 H6B . 0.98 ?
    C6 H6C . 0.98 ?
    C7 N2 . 1.472(4) ?
    C7 C9 . 1.522(4) ?
    C7 C8 . 1.525(4) ?
    C7 H7 . 1 ?
    C8 H8A . 0.98 ?
    C8 H8B . 0.98 ?
    C8 H8C . 0.98 ?
    C9 H9A . 0.98 ?
    C9 H9B . 0.98 ?
    C9 H9C . 0.98 ?
    C10 N2 . 1.469(4) ?
    C10 C11 . 1.521(5) ?
    C10 C12 . 1.531(5) ?
    C10 H10 . 1 ?
    C11 H11A . 0.98 ?
    C11 H11B . 0.98 ?
    C11 H11C . 0.98 ?
    C12 H12A . 0.98 ?
    C12 H12B . 0.98 ?
    C12 H12C . 0.98 ?
    C13 N3 . 1.477(4) ?
    C13 C15 . 1.520(4) ?
    C13 C14 . 1.522(5) ?
    C13 H13 . 1 ?
    C14 H14A . 0.98 ?
    C14 H14B . 0.98 ?
    C14 H14C . 0.98 ?
    C15 H15A . 0.98 ?
    C15 H15B . 0.98 ?
    C15 H15C . 0.98 ?
    C16 N3 . 1.474(4) ?
    C16 C17 . 1.505(6) ?
    C16 C18 . 1.534(6) ?
    C16 H16 . 1 ?
    C17 H17A . 0.98 ?
    C17 H17B . 0.98 ?
    C17 H17C . 0.98 ?
    C18 H18A . 0.98 ?
    C18 H18B . 0.98 ?
    C18 H18C . 0.98 ?
    C19 N4 . 1.476(4) ?
    C19 C20 . 1.516(5) ?
    C19 C21 . 1.521(5) ?
    C19 H19 . 1 ?
    C20 H20A . 0.98 ?
    C20 H20B . 0.98 ?
    C20 H20C . 0.98 ?
    C21 H21A . 0.98 ?
    C21 H21B . 0.98 ?
    C21 H21C . 0.98 ?
    C22 N4 . 1.484(4) ?
    C22 C23 . 1.512(5) ?
    C22 C24 . 1.517(5) ?
    C22 H22 . 1 ?
    C23 H23A . 0.98 ?
    C23 H23B . 0.98 ?
    C23 H23C . 0.98 ?
    C24 H24A . 0.98 ?
    C24 H24B . 0.98 ?
    C24 H24C . 0.98 ?
    N1 P1 . 1.686(2) ?
    N2 P1 . 1.692(2) ?
    N3 P3 . 1.695(2) ?
    N4 P3 . 1.688(3) ?
    P1 P2 . 2.2482(11) ?
    P2 P6 . 2.2121(11) ?
    P2 P5 . 2.2176(11) ?
    P3 P4 . 2.2438(11) ?
    P4 P6 . 2.2070(11) ?
    P4 P5 . 2.2123(11) ?
    P5 P6 . 2.1610(12) ?
loop_
    _geom_angle_atom_site_label_1
    _geom_angle_atom_site_label_2
    _geom_angle_atom_site_label_3
    _geom_angle_site_symmetry_1
    _geom_angle_site_symmetry_3
    _geom_angle
    _geom_angle_publ_flag
    N1 C1 C3 . . 111.6(3) ?
    N1 C1 C2 . . 113.5(3) ?
    C3 C1 C2 . . 110.5(3) ?
    N1 C1 H1 . . 107 ?
    C3 C1 H1 . . 107 ?
    C2 C1 H1 . . 107 ?
    C1 C2 H2A . . 109.5 ?
    C1 C2 H2B . . 109.5 ?
    H2A C2 H2B . . 109.5 ?
    C1 C2 H2C . . 109.5 ?
    H2A C2 H2C . . 109.5 ?
    H2B C2 H2C . . 109.5 ?
    C1 C3 H3A . . 109.5 ?
    C1 C3 H3B . . 109.5 ?
    H3A C3 H3B . . 109.5 ?
    C1 C3 H3C . . 109.5 ?
    H3A C3 H3C . . 109.5 ?
    H3B C3 H3C . . 109.5 ?
    N1 C4 C6 . . 112.9(3) ?
    N1 C4 C5 . . 111.7(3) ?
    C6 C4 C5 . . 111.6(3) ?
    N1 C4 H4 . . 106.7 ?
    C6 C4 H4 . . 106.7 ?
    C5 C4 H4 . . 106.7 ?
    C4 C5 H5A . . 109.5 ?
    C4 C5 H5B . . 109.5 ?
    H5A C5 H5B . . 109.5 ?
    C4 C5 H5C . . 109.5 ?
    H5A C5 H5C . . 109.5 ?
    H5B C5 H5C . . 109.5 ?
    C4 C6 H6A . . 109.5 ?
    C4 C6 H6B . . 109.5 ?
    H6A C6 H6B . . 109.5 ?
    C4 C6 H6C . . 109.5 ?
    H6A C6 H6C . . 109.5 ?
    H6B C6 H6C . . 109.5 ?
    N2 C7 C9 . . 111.1(3) ?
    N2 C7 C8 . . 112.9(3) ?
    C9 C7 C8 . . 111.7(3) ?
    N2 C7 H7 . . 106.9 ?
    C9 C7 H7 . . 106.9 ?
    C8 C7 H7 . . 106.9 ?
    C7 C8 H8A . . 109.5 ?
    C7 C8 H8B . . 109.5 ?
    H8A C8 H8B . . 109.5 ?
    C7 C8 H8C . . 109.5 ?
    H8A C8 H8C . . 109.5 ?
    H8B C8 H8C . . 109.5 ?
    C7 C9 H9A . . 109.5 ?
    C7 C9 H9B . . 109.5 ?
    H9A C9 H9B . . 109.5 ?
    C7 C9 H9C . . 109.5 ?
    H9A C9 H9C . . 109.5 ?
    H9B C9 H9C . . 109.5 ?
    N2 C10 C11 . . 113.0(3) ?
    N2 C10 C12 . . 111.6(3) ?
    C11 C10 C12 . . 111.1(3) ?
    N2 C10 H10 . . 106.9 ?
    C11 C10 H10 . . 106.9 ?
    C12 C10 H10 . . 106.9 ?
    C10 C11 H11A . . 109.5 ?
    C10 C11 H11B . . 109.5 ?
    H11A C11 H11B . . 109.5 ?
    C10 C11 H11C . . 109.5 ?
    H11A C11 H11C . . 109.5 ?
    H11B C11 H11C . . 109.5 ?
    C10 C12 H12A . . 109.5 ?
    C10 C12 H12B . . 109.5 ?
    H12A C12 H12B . . 109.5 ?
    C10 C12 H12C . . 109.5 ?
    H12A C12 H12C . . 109.5 ?
    H12B C12 H12C . . 109.5 ?
    N3 C13 C15 . . 112.9(3) ?
    N3 C13 C14 . . 112.1(3) ?
    C15 C13 C14 . . 111.3(3) ?
    N3 C13 H13 . . 106.7 ?
    C15 C13 H13 . . 106.7 ?
    C14 C13 H13 . . 106.7 ?
    C13 C14 H14A . . 109.5 ?
    C13 C14 H14B . . 109.5 ?
    H14A C14 H14B . . 109.5 ?
    C13 C14 H14C . . 109.5 ?
    H14A C14 H14C . . 109.5 ?
    H14B C14 H14C . . 109.5 ?
    C13 C15 H15A . . 109.5 ?
    C13 C15 H15B . . 109.5 ?
    H15A C15 H15B . . 109.5 ?
    C13 C15 H15C . . 109.5 ?
    H15A C15 H15C . . 109.5 ?
    H15B C15 H15C . . 109.5 ?
    N3 C16 C17 . . 112.3(3) ?
    N3 C16 C18 . . 111.9(3) ?
    C17 C16 C18 . . 112.3(4) ?
    N3 C16 H16 . . 106.6 ?
    C17 C16 H16 . . 106.6 ?
    C18 C16 H16 . . 106.6 ?
    C16 C17 H17A . . 109.5 ?
    C16 C17 H17B . . 109.5 ?
    H17A C17 H17B . . 109.5 ?
    C16 C17 H17C . . 109.5 ?
    H17A C17 H17C . . 109.5 ?
    H17B C17 H17C . . 109.5 ?
    C16 C18 H18A . . 109.5 ?
    C16 C18 H18B . . 109.5 ?
    H18A C18 H18B . . 109.5 ?
    C16 C18 H18C . . 109.5 ?
    H18A C18 H18C . . 109.5 ?
    H18B C18 H18C . . 109.5 ?
    N4 C19 C20 . . 112.9(3) ?
    N4 C19 C21 . . 111.5(3) ?
    C20 C19 C21 . . 111.5(3) ?
    N4 C19 H19 . . 106.8 ?
    C20 C19 H19 . . 106.8 ?
    C21 C19 H19 . . 106.8 ?
    C19 C20 H20A . . 109.5 ?
    C19 C20 H20B . . 109.5 ?
    H20A C20 H20B . . 109.5 ?
    C19 C20 H20C . . 109.5 ?
    H20A C20 H20C . . 109.5 ?
    H20B C20 H20C . . 109.5 ?
    C19 C21 H21A . . 109.5 ?
    C19 C21 H21B . . 109.5 ?
    H21A C21 H21B . . 109.5 ?
    C19 C21 H21C . . 109.5 ?
    H21A C21 H21C . . 109.5 ?
    H21B C21 H21C . . 109.5 ?
    N4 C22 C23 . . 112.1(3) ?
    N4 C22 C24 . . 112.5(3) ?
    C23 C22 C24 . . 111.3(3) ?
    N4 C22 H22 . . 106.8 ?
    C23 C22 H22 . . 106.8 ?
    C24 C22 H22 . . 106.8 ?
    C22 C23 H23A . . 109.5 ?
    C22 C23 H23B . . 109.5 ?
    H23A C23 H23B . . 109.5 ?
    C22 C23 H23C . . 109.5 ?
    H23A C23 H23C . . 109.5 ?
    H23B C23 H23C . . 109.5 ?
    C22 C24 H24A . . 109.5 ?
    C22 C24 H24B . . 109.5 ?
    H24A C24 H24B . . 109.5 ?
    C22 C24 H24C . . 109.5 ?
    H24A C24 H24C . . 109.5 ?
    H24B C24 H24C . . 109.5 ?
    C1 N1 C4 . . 115.1(2) ?
    C1 N1 P1 . . 127.1(2) ?
    C4 N1 P1 . . 117.8(2) ?
    C10 N2 C7 . . 117.2(2) ?
    C10 N2 P1 . . 118.3(2) ?
    C7 N2 P1 . . 124.3(2) ?
    C16 N3 C13 . . 114.7(2) ?
    C16 N3 P3 . . 118.6(2) ?
    C13 N3 P3 . . 126.7(2) ?
    C19 N4 C22 . . 115.9(2) ?
    C19 N4 P3 . . 125.3(2) ?
    C22 N4 P3 . . 118.4(2) ?
    N1 P1 N2 . . 109.62(12) ?
    N1 P1 P2 . . 98.49(9) ?
    N2 P1 P2 . . 102.35(9) ?
    P6 P2 P5 . . 58.40(4) ?
    P6 P2 P1 . . 94.47(4) ?
    P5 P2 P1 . . 95.90(4) ?
    N4 P3 N3 . . 110.93(13) ?
    N4 P3 P4 . . 102.15(9) ?
    N3 P3 P4 . . 97.12(9) ?
    P6 P4 P5 . . 58.55(4) ?
    P6 P4 P3 . . 98.15(4) ?
    P5 P4 P3 . . 96.17(4) ?
    P6 P5 P4 . . 60.60(4) ?
    P6 P5 P2 . . 60.68(4) ?
    P4 P5 P2 . . 80.46(4) ?
    P5 P6 P4 . . 60.85(4) ?
    P5 P6 P2 . . 60.93(4) ?
    P4 P6 P2 . . 80.70(4) ?
loop_
    _geom_torsion_atom_site_label_1
    _geom_torsion_atom_site_label_2
    _geom_torsion_atom_site_label_3
    _geom_torsion_atom_site_label_4
    _geom_torsion_site_symmetry_1
    _geom_torsion_site_symmetry_2
    _geom_torsion_site_symmetry_3
    _geom_torsion_site_symmetry_4
    _geom_torsion
    _geom_torsion_publ_flag
    C3 C1 N1 C4 . . . . 63.7(3) ?
    C2 C1 N1 C4 . . . . -62.0(3) ?
    C3 C1 N1 P1 . . . . -115.5(3) ?
    C2 C1 N1 P1 . . . . 118.9(3) ?
    C6 C4 N1 C1 . . . . -126.1(3) ?
    C5 C4 N1 C1 . . . . 107.2(3) ?
    C6 C4 N1 P1 . . . . 53.1(3) ?
    C5 C4 N1 P1 . . . . -73.6(3) ?
    C11 C10 N2 C7 . . . . -125.6(3) ?
    C12 C10 N2 C7 . . . . 108.4(3) ?
    C11 C10 N2 P1 . . . . 59.9(3) ?
    C12 C10 N2 P1 . . . . -66.2(3) ?
    C9 C7 N2 C10 . . . . 66.3(3) ?
    C8 C7 N2 C10 . . . . -60.1(4) ?
    C9 C7 N2 P1 . . . . -119.6(3) ?
    C8 C7 N2 P1 . . . . 114.1(3) ?
    C17 C16 N3 C13 . . . . -120.2(4) ?
    C18 C16 N3 C13 . . . . 112.5(4) ?
    C17 C16 N3 P3 . . . . 57.3(4) ?
    C18 C16 N3 P3 . . . . -70.1(4) ?
    C15 C13 N3 C16 . . . . -63.2(4) ?
    C14 C13 N3 C16 . . . . 63.5(3) ?
    C15 C13 N3 P3 . . . . 119.6(3) ?
    C14 C13 N3 P3 . . . . -113.7(3) ?
    C20 C19 N4 C22 . . . . -61.8(4) ?
    C21 C19 N4 C22 . . . . 64.7(4) ?
    C20 C19 N4 P3 . . . . 111.4(3) ?
    C21 C19 N4 P3 . . . . -122.2(3) ?
    C23 C22 N4 C19 . . . . -121.2(3) ?
    C24 C22 N4 C19 . . . . 112.5(3) ?
    C23 C22 N4 P3 . . . . 65.1(3) ?
    C24 C22 N4 P3 . . . . -61.2(3) ?
    C1 N1 P1 N2 . . . . -75.2(3) ?
    C4 N1 P1 N2 . . . . 105.7(2) ?
    C1 N1 P1 P2 . . . . 31.2(3) ?
    C4 N1 P1 P2 . . . . -147.9(2) ?
    C10 N2 P1 N1 . . . . -138.7(2) ?
    C7 N2 P1 N1 . . . . 47.2(3) ?
    C10 N2 P1 P2 . . . . 117.5(2) ?
    C7 N2 P1 P2 . . . . -56.6(2) ?
    N1 P1 P2 P6 . . . . 84.13(9) ?
    N2 P1 P2 P6 . . . . -163.53(9) ?
    N1 P1 P2 P5 . . . . 142.77(9) ?
    N2 P1 P2 P5 . . . . -104.88(10) ?
    C19 N4 P3 N3 . . . . 53.6(3) ?
    C22 N4 P3 N3 . . . . -133.4(2) ?
    C19 N4 P3 P4 . . . . -49.0(3) ?
    C22 N4 P3 P4 . . . . 124.0(2) ?
    C16 N3 P3 N4 . . . . 111.4(2) ?
    C13 N3 P3 N4 . . . . -71.5(3) ?
    C16 N3 P3 P4 . . . . -142.6(2) ?
    C13 N3 P3 P4 . . . . 34.5(3) ?
    N4 P3 P4 P6 . . . . -90.61(10) ?
    N3 P3 P4 P6 . . . . 156.11(10) ?
    N4 P3 P4 P5 . . . . -149.63(10) ?
    N3 P3 P4 P5 . . . . 97.09(10) ?
    P3 P4 P5 P6 . . . . 95.80(4) ?
    P6 P4 P5 P2 . . . . 61.62(4) ?
    P3 P4 P5 P2 . . . . 157.42(4) ?
    P1 P2 P5 P6 . . . . -91.63(4) ?
    P6 P2 P5 P4 . . . . -61.54(4) ?
    P1 P2 P5 P4 . . . . -153.17(4) ?
    P2 P5 P6 P4 . . . . -95.64(4) ?
    P4 P5 P6 P2 . . . . 95.64(4) ?
    P3 P4 P6 P5 . . . . -92.27(4) ?
    P5 P4 P6 P2 . . . . -61.81(4) ?
    P3 P4 P6 P2 . . . . -154.08(4) ?
    P1 P2 P6 P5 . . . . 94.19(4) ?
    P5 P2 P6 P4 . . . . 61.73(4) ?
    P1 P2 P6 P4 . . . . 155.91(4) ?
data_global
_journal_date_recd_electronic     2008-10-23
_journal_date_accepted     2008-11-14
_journal_name_full     'Acta Crystallographica, Section E'
_journal_year     2008
_journal_volume     64
_journal_issue     12
_journal_page_first     o2427
_journal_page_last     o2427
_journal_paper_category     QO
_journal_coeditor_code     NG2506
_publ_contact_author_name     'Baranowska, Katarzyna'
_publ_contact_author_address
;
Department of Inorganic Chemistry,
Faculty of Chemistry,
Gda\'nsk University of Technology
11/12 G. Narutowicz St., 80952 - PL Gda\'nsk, Poland
;
_publ_contact_author_email     kasiab29@wp.pl
_publ_contact_author_fax     '048 58 3472694'
_publ_contact_author_phone     '048 58 3472329'
_publ_section_title
;\
2,4-Bis[bis(diisopropylamino)phosphanyl]-1,2,3,4-\
tetraphosphabicyclo[1.1.0]butane
;
loop_
    _publ_author_name
    _publ_author_footnote
    _publ_author_address
    '\/Lapczuk-Krygier, Agnieszka' .
;
Department of Inorganic Chemistry,
Faculty of Chemistry,
Gda\'nsk University of Technology
11/12 G. Narutowicz St., 80952 - PL Gda\'nsk, Poland
;
    'Baranowska*, Katarzyna' .
;
Department of Inorganic Chemistry,
Faculty of Chemistry,
Gda\'nsk University of Technology
11/12 G. Narutowicz St., 80952 - PL Gda\'nsk, Poland
;
    'Pikies, Jerzy' .
;
Department of Inorganic Chemistry,
Faculty of Chemistry,
Gda\'nsk University of Technology
11/12 G. Narutowicz St., 80952 - PL Gda\'nsk, Poland
;
