# Supplementary material for: 2,4-Bis[bis(diisopropyl­amino)­phos­phanyl]-1,2,3,4-tetra­phospha­bicyclo[1.1.0]butane
Source: Acta Crystallogr Sect E Struct Rep Online. 2008 Nov 22;64(Pt 12):o2427. doi: 10.1107/S1600536808037938 (PMC2959955; doi:10.1107/S1600536808037938)
Supplement: Supplementary file 2 [file e-64-o2427-Isup2.hkl]

#
# h,k,l, Fc-squared, Fo-squared, sigma(Fo-squared) and status flag
#
data_I
_shelx_title ' LAP1K in P2(1)/c'
_shelx_refln_list_code          4
_shelx_F_calc_maximum      255.81
_exptl_crystal_F_000      1272.00
_reflns_d_resolution_high  0.8255
 
loop_
 _symmetry_equiv_pos_as_xyz
 'x, y, z'
 '-x, y+1/2, -z+1/2'
 '-x, -y, -z'
 'x, -y-1/2, z-1/2'
 
_cell_length_a    13.3307
_cell_length_b    20.9304
_cell_length_c    12.8939
_cell_angle_alpha  90.000
_cell_angle_beta  109.349
_cell_angle_gamma  90.000
 
_shelx_F_squared_multiplier     1.000
 
loop_
 _refln_index_h
 _refln_index_k
 _refln_index_l
 _refln_F_squared_calc
 _refln_F_squared_meas
 _refln_F_squared_sigma
 _refln_observed_status
   2   0   0    17544.55    23637.61    141.06 o
   3   0   0      284.20      284.28     15.60 o
   4   0   0     5074.01     5720.37    114.73 o
   5   0   0      173.27      172.35     17.14 o
   6   0   0       16.28       10.25     25.01 o
   7   0   0    13134.57    14423.72     72.96 o
   8   0   0      279.77      323.17     18.58 o
   9   0   0     4539.75     4608.75     60.66 o
  10   0   0     1787.46     1781.63     63.22 o
  11   0   0     1187.37     1427.18     88.05 o
  12   0   0        1.39       57.64     76.44 o
  13   0   0     3449.55     3778.69    134.65 o
  14   0   0       10.35      -11.86     79.25 o
  15   0   0      742.15      859.02    112.77 o
   2   1   0    11893.03    14921.69    113.64 o
   3   1   0       18.67       28.67     15.60 o
   4   1   0      226.01      300.03     20.09 o
   5   1   0     5968.35     7160.07     73.74 o
   6   1   0       30.83        6.44      9.19 o
   7   1   0      571.19      543.01     23.02 o
   8   1   0     6107.50     6472.04     73.76 o
   9   1   0     1753.41     1611.17     67.90 o
  10   1   0      208.90      174.27     36.70 o
  11   1   0        5.64       21.52     39.82 o
  12   1   0     5547.81     6135.69    107.94 o
  13   1   0      100.96      132.53     54.79 o
  14   1   0        0.29      -45.69     56.88 o
  15   1   0       49.17       77.01     67.28 o
   1   2   0     8231.93        4.07     14.00 o
   2   2   0     2507.21     2975.05     23.32 o
   3   2   0      428.10      431.19     21.18 o
   4   2   0     3186.93     3914.34     35.85 o
   5   2   0     1296.16     1415.70     26.67 o
   6   2   0      163.14      222.25     19.88 o
   7   2   0      128.61      139.48     20.01 o
   8   2   0     2544.72     2642.94     43.26 o
   9   2   0      323.92      310.02     23.12 o
  10   2   0      483.85      493.17     25.51 o
  11   2   0      258.75      278.12     42.72 o
  12   2   0        2.40       21.85     44.94 o
  13   2   0       31.70      -11.04     54.73 o
  14   2   0       11.23       13.44     60.49 o
  15   2   0        3.85       47.58     64.08 o
   1   3   0     8738.36    10400.53    101.69 o
   2   3   0    23685.33    30830.11     99.31 o
   3   3   0      165.42      199.17     23.01 o
   4   3   0    10536.23    12552.18    145.55 o
   5   3   0     4203.39     4601.84     43.73 o
   6   3   0      843.75      758.90     24.81 o
   7   3   0      647.89      659.63     25.77 o
   8   3   0     3717.52     4147.41     69.39 o
   9   3   0       35.48        8.40     21.82 o
  10   3   0        7.43      -10.98     22.39 o
  11   3   0     2328.45     2569.12     62.75 o
  12   3   0     4638.46     5357.95     85.01 o
  13   3   0      100.84       80.38     44.09 o
  14   3   0        0.58      -59.10     59.10 o
  15   3   0       12.69       75.87     65.95 o
   0   4   0    43100.05    59131.27   1354.52 o
   1   4   0      417.37      414.64     18.35 o
   2   4   0     4336.46     5422.61     46.14 o
   3   4   0     8102.01     9005.17     75.35 o
   4   4   0     2059.33     2114.73     21.77 o
   5   4   0     1050.29     1134.73     35.99 o
   6   4   0     1564.34     1637.05     31.25 o
   7   4   0     5186.46     5333.44     52.59 o
   8   4   0      139.79      150.54     23.20 o
   9   4   0      432.94      431.45     27.14 o
  10   4   0        0.59       -5.53     24.37 o
  11   4   0     1667.48     1817.00     56.77 o
  12   4   0     1630.17     1723.15     68.05 o
  13   4   0      775.57      849.89     54.53 o
  14   4   0       16.66       17.42     49.30 o
  15   4   0      380.31      354.37     69.87 o
   1   5   0       78.11      175.72     26.56 o
   2   5   0     5246.22     5918.28     84.42 o
   3   5   0      113.03      186.51     21.24 o
   4   5   0     6611.59     7791.64     43.40 o
   5   5   0     4295.58     4466.86     42.50 o
   6   5   0     1587.16     1562.84     33.84 o
   7   5   0     3991.10     4425.33    141.19 o
   8   5   0     1637.84     1634.61     41.04 o
   9   5   0       15.75       -6.66     24.80 o
  10   5   0       61.49       42.90     26.42 o
  11   5   0      201.39      210.97     32.61 o
  12   5   0      838.71      930.76     53.30 o
  13   5   0       66.41       42.34     45.04 o
  14   5   0       19.14       24.20     50.10 o
   0   6   0     1385.16     1242.48     42.78 o
   1   6   0     7930.99     9987.48    207.01 o
   2   6   0      196.13      118.77     27.33 o
   3   6   0    17947.27    20571.74     83.82 o
   4   6   0     5350.11     5978.23     38.41 o
   5   6   0     4997.66     5160.48     60.54 o
   6   6   0     1084.81     1034.06     19.23 o
   7   6   0      527.59      568.03     27.78 o
   8   6   0     7673.91     8396.67     66.09 o
   9   6   0       49.62       33.46     26.18 o
  10   6   0      534.04      534.63     42.22 o
  11   6   0      405.84      424.19     32.72 o
  12   6   0     1882.01     2278.80     71.43 o
  13   6   0      115.03      176.30     47.78 o
  14   6   0       74.82       19.86     50.46 o
   1   7   0        1.39       12.42     26.44 o
   2   7   0      230.02      290.86     36.01 o
   3   7   0     2595.13     2941.23     30.03 o
   4   7   0    17696.41    20374.87    164.29 o
   5   7   0     1497.56     1406.32     20.27 o
   6   7   0     1109.22     1200.61     70.61 o
   7   7   0      529.83      525.83     28.77 o
   8   7   0     1870.42     2023.42     40.26 o
   9   7   0      142.92      132.46     29.61 o
  10   7   0       50.02       68.20     29.44 o
  11   7   0     2139.34     2373.62     76.13 o
  12   7   0      331.24      389.36     50.28 o
  13   7   0       95.47      121.58     47.08 o
  14   7   0       14.19       31.31     50.98 o
   0   8   0       23.18       14.11     37.23 o
   1   8   0        2.37      -25.74     29.07 o
   2   8   0      328.70      363.18     25.37 o
   3   8   0     2961.28     2944.40     47.37 o
   4   8   0      656.49      565.38     21.11 o
   5   8   0      182.59      190.55     18.45 o
   6   8   0      374.97      360.68     13.26 o
   7   8   0        0.92        6.13     12.76 o
   8   8   0       18.76       19.98     26.79 o
   9   8   0     2397.51     2693.41     70.03 o
  10   8   0     1746.26     1701.05     44.05 o
  11   8   0      578.42      605.10     37.25 o
  12   8   0      408.04      410.72     54.52 o
  13   8   0        0.39      -47.83     47.83 o
  14   8   0       12.52       -6.56     50.08 o
   1   9   0     2689.21     2831.39     42.66 o
   2   9   0        2.51       -6.07     23.50 o
   3   9   0      160.22      149.63     22.31 o
   4   9   0     7763.85     8415.40     48.43 o
   5   9   0       36.32       16.51     18.49 o
   6   9   0     2546.65     2798.96     32.12 o
   7   9   0     3369.93     3083.31    104.76 o
   8   9   0       13.66       10.96     27.50 o
   9   9   0     1374.48     1470.45     64.55 o
  10   9   0      448.35      387.31     33.70 o
  11   9   0      491.74      517.86     46.43 o
  12   9   0       56.93       59.27     44.49 o
  13   9   0      137.41      119.22     48.57 o
  14   9   0       53.74        2.18     50.53 o
   0  10   0      990.72      995.19     53.39 o
   1  10   0      568.99      729.56     28.85 o
   2  10   0     6309.67     6638.26     57.06 o
   3  10   0      287.05      204.11     23.94 o
   4  10   0     1168.91     1157.59     33.15 o
   5  10   0     5808.85     6274.46     56.67 o
   6  10   0       87.50       42.86     19.49 o
   7  10   0      140.41      135.24     27.64 o
   8  10   0     1662.41     1598.58     40.05 o
   9  10   0     2190.37     2301.92     58.66 o
  10  10   0        1.00       -8.30     31.54 o
  11  10   0      122.53      121.59     33.90 o
  12  10   0      784.65      784.41     41.39 o
  13  10   0      146.88      107.06     48.89 o
  14  10   0        0.60       31.48     52.15 o
   1  11   0     1658.22     1851.50     36.39 o
   2  11   0       69.55       66.99     25.07 o
   3  11   0     5723.64     6080.55     89.11 o
   4  11   0    13556.47    15253.06     81.79 o
   5  11   0     1088.15     1147.94     38.31 o
   6  11   0      444.88      430.21     22.88 o
   7  11   0      521.06      459.10     39.22 o
   8  11   0     1359.98     1385.12     39.47 o
   9  11   0     1113.41     1239.60     41.03 o
  10  11   0       36.12       44.17     31.80 o
  11  11   0      126.42       97.04     35.62 o
  12  11   0      134.94      155.96     36.39 o
  13  11   0       64.71       60.78     49.21 o
   0  12   0     4564.71     5157.83    166.00 o
   1  12   0      768.56      702.02     42.80 o
   2  12   0     2311.21     2412.72     46.57 o
   3  12   0     2128.29     1973.40     66.91 o
   4  12   0      780.55      679.82     25.80 o
   5  12   0     1274.76     1226.56     33.97 o
   6  12   0     2646.44     2873.00     37.29 o
   7  12   0      673.08      754.34     42.31 o
   8  12   0     2018.34     2151.68     47.95 o
   9  12   0        1.59       20.51     31.67 o
  10  12   0      706.63      800.23     40.89 o
  11  12   0     1727.22     1881.93     92.69 o
  12  12   0      106.88      146.49     37.30 o
  13  12   0       37.99        4.78     49.68 o
   1  13   0     4765.27     4910.56     57.92 o
   2  13   0       30.41      -12.41     31.30 o
   3  13   0     1853.87     1821.28     76.50 o
   4  13   0      714.43      732.73     31.00 o
   5  13   0        0.40       37.72     21.80 o
   6  13   0     3405.33     3613.90     42.23 o
   7  13   0        6.71       -1.76     29.06 o
   8  13   0     1049.75     1111.94     58.15 o
   9  13   0      953.95      891.87     39.95 o
  10  13   0     2059.48     2328.25     53.35 o
  11  13   0       31.68       56.50     36.17 o
  12  13   0      806.32      800.63     49.14 o
  13  13   0      403.81      458.79     54.33 o
   0  14   0      630.83      569.62     47.00 o
   1  14   0     1837.45     2027.50     41.15 o
   2  14   0     1291.39     1232.52     37.89 o
   3  14   0      270.98      259.77     12.01 o
   4  14   0     4105.02     4190.65     50.56 o
   5  14   0      392.04      441.02     25.88 o
   6  14   0       49.59       43.46     23.71 o
   7  14   0      363.83      326.36     33.33 o
   8  14   0       36.74       27.20     32.27 o
   9  14   0     3257.23     3632.10     59.56 o
  10  14   0       85.24      139.13     36.38 o
  11  14   0       10.24       15.78     38.00 o
  12  14   0       95.51       62.80     38.82 o
   1  15   0      199.30      229.83     31.94 o
   2  15   0      423.82      492.15     33.67 o
   3  15   0        2.12       14.81     32.88 o
   4  15   0      653.61      700.33     41.68 o
   5  15   0      948.79     1010.91     31.43 o
   6  15   0     1703.97     1785.81     65.67 o
   7  15   0      836.44      746.30     76.88 o
   8  15   0      618.37      644.03     49.40 o
   9  15   0      439.39      493.33     39.02 o
  10  15   0        9.13       26.14     35.91 o
  11  15   0        2.72      -24.86     37.64 o
  12  15   0       27.10       59.62     39.39 o
   0  16   0     3976.44     4219.92     79.83 o
   1  16   0     8235.80     8825.59    151.91 o
   2  16   0     2960.85     3271.18     51.73 o
   3  16   0     1370.74     1370.06     72.91 o
   4  16   0       59.11      131.93     28.63 o
   5  16   0     2435.40     2591.32     49.27 o
   6  16   0      519.37      535.18     29.39 o
   7  16   0      638.37      691.57     38.59 o
   8  16   0      617.37      729.86     54.66 o
   9  16   0      614.05      620.25     40.70 o
  10  16   0      173.14      165.82     38.36 o
  11  16   0      516.55      518.15     82.82 o
   1  17   0     1735.13     1994.99     45.59 o
   2  17   0      802.06      941.60     38.91 o
   3  17   0     1619.37     1605.52     45.23 o
   4  17   0      506.93      478.35     39.79 o
   5  17   0      168.83      218.77     26.54 o
   6  17   0        8.20       33.98     27.12 o
   7  17   0      624.69      610.21     37.93 o
   8  17   0     2262.84     2607.17     62.50 o
   9  17   0     1146.49     1178.14     45.80 o
  10  17   0      897.95     1030.30     47.34 o
  11  17   0      670.35      690.80     59.56 o
   0  18   0     4093.15     4702.92     89.57 o
   1  18   0      514.86      530.42     37.26 o
   2  18   0        8.03       52.62     34.36 o
   3  18   0       72.51       93.90     35.25 o
   4  18   0      713.41      776.35     44.96 o
   5  18   0     1363.85     1452.95     41.76 o
   6  18   0      637.16      564.90     37.57 o
   7  18   0      480.71      487.17     39.31 o
   8  18   0      200.23      199.94     37.96 o
   9  18   0      301.76      310.15     38.86 o
  10  18   0      490.97      658.40     55.07 o
   1  19   0        3.86       54.95     34.33 o
   2  19   0     1412.70     1460.26     48.78 o
   3  19   0      333.69      373.19     38.18 o
   4  19   0      140.50      156.84     36.32 o
   5  19   0       98.39       89.62     31.76 o
   6  19   0      888.65      843.38     40.57 o
   7  19   0     1010.26      968.79     43.84 o
   8  19   0      201.82      160.87     46.00 o
   9  19   0      304.31      342.24     51.25 o
  10  19   0        0.32       20.18     49.06 o
   0  20   0      899.15      852.34    181.40 o
   1  20   0     1207.88     1178.97     46.02 o
   2  20   0      722.91      828.39     44.21 o
   3  20   0      223.30      257.70     38.82 o
   4  20   0      515.90      538.04     42.93 o
   5  20   0       53.65       49.40     37.16 o
   6  20   0      261.81      276.30     58.08 o
   7  20   0      452.14      502.18     50.49 o
   8  20   0      402.05      401.37     51.48 o
   9  20   0      644.13      734.78     56.41 o
   1  21   0        6.40       28.15     39.36 o
   2  21   0     1097.47     1215.65     49.40 o
   3  21   0        1.39       41.22     38.83 o
   4  21   0      389.03      302.24     50.72 o
   5  21   0      193.15      196.33     39.65 o
   6  21   0       44.54       88.68     88.61 o
   7  21   0       41.98       -0.69     46.59 o
   8  21   0      260.31      346.84     52.28 o
   0  22   0     2400.60     2582.55     88.37 o
   1  22   0       40.66       78.97     39.55 o
   2  22   0      677.00      685.44     47.70 o
   3  22   0      293.28      250.36     44.42 o
   4  22   0      366.76      356.09     44.74 o
   5  22   0      432.70      406.58     56.83 o
   6  22   0       14.15       94.30     50.85 o
   7  22   0       87.09       38.17     67.09 o
   1  23   0       30.15       48.25     42.66 o
   2  23   0      325.82      274.52     44.46 o
   3  23   0     1475.54     1625.81    110.85 o
   4  23   0      150.10      149.09     42.37 o
   5  23   0       83.56       32.83     63.09 o
   6  23   0      568.88      589.51     60.26 o
   0  24   0      496.33      450.52     93.63 o
   1  24   0      486.43      508.05     48.20 o
   2  24   0       13.15       41.43     45.05 o
   3  24   0      697.04      803.25     64.39 o
   4  24   0      347.42      464.07     48.32 o
   1  25   0      123.37       99.80     45.95 o
   2  25   0        2.36       26.93     44.10 o
 -15   1   1        0.55       34.24     60.14 o
 -14   1   1        0.69       -0.22     59.19 o
 -13   1   1     3763.45     3624.97     92.29 o
 -12   1   1        1.30       15.57     51.36 o
 -11   1   1        2.20       43.71     44.72 o
 -10   1   1       24.64       22.56     17.15 o
  -9   1   1     2412.71     2362.01     37.99 o
  -8   1   1     1448.79     1396.05     56.63 o
  -7   1   1       63.15       82.73     10.47 o
  -6   1   1     7937.54     8299.52    118.67 o
  -5   1   1     4405.54     4308.35     42.22 o
  -4   1   1      822.20      812.62     23.60 o
  -3   1   1     3830.22     4581.37     38.45 o
  -2   1   1     1923.71     1994.12    304.75 o
   1   1   1      264.74      277.55      7.68 o
   2   1   1    10015.33    11464.69     52.01 o
   3   1   1      597.87      691.64     16.74 o
   4   1   1        0.37       16.90     13.80 o
   5   1   1     6323.45     6612.70     33.21 o
   6   1   1      379.17      399.30     15.07 o
   7   1   1     3716.45     3889.18     60.92 o
   8   1   1       61.74       74.57     13.12 o
   9   1   1     2329.62     2174.21     30.10 o
  10   1   1      556.28      523.34     42.11 o
  11   1   1     4802.16     5288.79    105.86 o
  12   1   1      587.96      750.27     54.34 o
  13   1   1        6.56        2.64     52.51 o
  14   1   1      219.88      179.41     77.19 o
 -15   2   1       52.65       60.47     59.94 o
 -14   2   1     1534.84     1517.05    179.07 o
 -13   2   1       62.33      127.21     56.71 o
 -12   2   1     4490.91     4576.01     78.48 o
 -11   2   1        9.87       -8.85     38.87 o
 -10   2   1     2422.20     2375.85     63.31 o
  -9   2   1      152.14      154.85     33.85 o
  -8   2   1     3004.56     2864.44     36.96 o
  -7   2   1     1182.36     1019.16     36.92 o
  -6   2   1       15.69       29.23     19.34 o
  -5   2   1       15.50       13.51     19.78 o
  -4   2   1     3017.54     3514.32     40.91 o
  -3   2   1     8093.87     8765.06     43.62 o
  -2   2   1     5050.11     8682.09   1073.57 o
  -1   2   1    65437.57      429.71     74.00 o
   0   2   1      943.77      887.63    179.45 o
   1   2   1    22045.89    29078.47    259.10 o
   2   2   1       27.07       28.15     13.88 o
   3   2   1     4005.34     4444.04     37.81 o
   4   2   1        6.30       -1.35     19.91 o
   5   2   1      128.16      154.72     13.16 o
   6   2   1     3316.07     3265.83     51.91 o
   7   2   1     2197.50     2135.89     37.65 o
   8   2   1      304.92      287.97     22.73 o
   9   2   1     1304.11     1193.61     34.18 o
  10   2   1        1.91       -2.01     22.25 o
  11   2   1     1636.99     1543.80     79.44 o
  12   2   1     2527.92     2600.95     68.37 o
  13   2   1      260.94      307.95     49.35 o
  14   2   1      649.86      803.98     71.97 o
 -15   3   1       28.86       64.99     60.74 o
 -14   3   1      291.79      262.50     60.61 o
 -13   3   1      470.90      445.72     49.40 o
 -12   3   1      601.12      603.14     48.51 o
 -11   3   1      154.10       72.48     38.39 o
 -10   3   1      279.23      240.53     34.57 o
  -9   3   1     4335.96     4268.84     52.38 o
  -8   3   1      229.36      180.09     21.79 o
  -7   3   1        5.27        7.27     20.12 o
  -6   3   1      468.82      457.86     23.25 o
  -5   3   1     2982.71     3294.26     34.92 o
  -4   3   1    23658.85    26758.47    302.86 o
  -3   3   1      705.64      651.53     42.49 o
  -2   3   1      712.07      768.82     14.89 o
  -1   3   1    14693.00    12214.67    429.24 o
   0   3   1    10441.29    11943.67    197.83 o
   1   3   1      117.22      102.98     13.08 o
   2   3   1      684.06      816.95     18.51 o
   3   3   1     8940.44    10363.97    107.12 o
   4   3   1     6367.18     7002.71     70.09 o
   5   3   1      141.82      113.01     20.76 o
   6   3   1     5076.14     5320.10     46.20 o
   7   3   1     1057.06      961.15     44.84 o
   8   3   1      372.64      375.15     24.87 o
   9   3   1       74.30       60.07     23.21 o
  10   3   1       13.11        7.86     23.48 o
  11   3   1     1441.15     1494.78     55.07 o
  12   3   1       12.38       -6.63     44.26 o
  13   3   1       24.36      -17.99     45.40 o
  14   3   1       51.03       58.42     51.93 o
 -15   4   1       13.16        7.66     63.89 o
 -14   4   1      178.12      210.25     50.50 o
 -13   4   1      314.10      272.29     48.99 o
 -12   4   1      866.80      848.92     52.80 o
 -11   4   1     1132.43     1032.25     54.35 o
 -10   4   1      219.87      184.25     43.43 o
  -9   4   1      686.05      619.14     28.84 o
  -8   4   1     1338.90     1270.99     59.31 o
  -7   4   1     1837.84     1845.17     32.11 o
  -6   4   1    13702.58    14186.76     67.88 o
  -5   4   1    10221.83    11669.64     75.10 o
  -4   4   1     2124.55     2300.28     30.08 o
  -3   4   1     2307.98     2614.09     21.92 o
  -2   4   1      505.05      629.99     16.74 o
  -1   4   1     6591.10     7712.58     29.40 o
   0   4   1      129.76      136.23     20.54 o
   1   4   1      349.76      452.95     19.89 o
   2   4   1     1683.75     1693.64     27.42 o
   3   4   1     1327.56     1134.09     29.02 o
   4   4   1     2802.87     2719.32     42.59 o
   5   4   1     1220.07     1454.64     30.06 o
   6   4   1     1759.38     1741.68     33.28 o
   7   4   1     8148.76     8571.77     95.57 o
   8   4   1      324.38      303.23     37.95 o
   9   4   1       23.98       39.79     24.52 o
  10   4   1      278.63      225.99     26.83 o
  11   4   1      955.18      842.48     50.33 o
  12   4   1      111.44      110.98     54.31 o
  13   4   1      104.12       82.20     47.26 o
  14   4   1       23.87       36.10     50.93 o
 -15   5   1       38.04       -0.69     62.54 o
 -14   5   1        0.76      -22.15     48.49 o
 -13   5   1     1595.00     1616.50    112.39 o
 -12   5   1      549.16      467.28     47.52 o
 -11   5   1      240.99      251.17     30.55 o
 -10   5   1       18.96       27.16     25.73 o
  -9   5   1     2020.11     1946.44    121.03 o
  -8   5   1      791.62      762.82     29.74 o
  -7   5   1      768.35      799.05     28.00 o
  -6   5   1    10023.12     9730.34    117.80 o
  -5   5   1     4397.56     4277.53     66.76 o
  -4   5   1     5228.84     5649.83     28.53 o
  -3   5   1     6451.05     7314.34     32.90 o
  -2   5   1    14752.44    15737.35    107.88 o
  -1   5   1      178.80      209.77     18.12 o
   0   5   1    23661.56    26926.35     78.65 o
   1   5   1        1.18        4.56     14.33 o
   2   5   1      343.99      369.43     24.36 o
   3   5   1    15397.88    17146.39     65.57 o
   4   5   1     2226.03     2516.44     33.86 o
   5   5   1     1561.97     1370.50     55.47 o
   6   5   1       49.92       25.32     22.44 o
   7   5   1     5058.25     5177.89     66.06 o
   8   5   1      619.59      567.11     28.58 o
   9   5   1        4.65       -9.17     24.98 o
  10   5   1      610.34      614.00     32.48 o
  11   5   1      405.26      456.90     47.07 o
  12   5   1        8.81       34.27     45.42 o
  13   5   1       45.28       84.02     48.41 o
  14   5   1       10.66       95.05     52.34 o
 -15   6   1        2.56       24.22     52.42 o
 -14   6   1      359.55      335.50     56.92 o
 -13   6   1      456.13      429.99     54.41 o
 -12   6   1      360.81      339.03     46.82 o
 -11   6   1      448.31      380.89     31.90 o
 -10   6   1      842.03      819.99     36.17 o
  -9   6   1      201.88      165.57     26.84 o
  -8   6   1     1343.10     1301.26     27.87 o
  -7   6   1      368.51      373.86     21.10 o
  -6   6   1     1219.15     1120.11     35.85 o
  -5   6   1     3863.31     3823.46     40.70 o
  -4   6   1     3370.38     3155.27     47.58 o
  -3   6   1        3.95        1.60     15.61 o
  -2   6   1     1430.63     1559.24    106.49 o
  -1   6   1     7419.65     8221.13    145.70 o
   0   6   1     4224.71     4513.14     56.72 o
   1   6   1     5277.73     6209.76    130.93 o
   2   6   1     3216.73     3181.58     63.55 o
   3   6   1     7726.94     7808.30     58.54 o
   4   6   1       84.70       74.50     22.19 o
   5   6   1      357.79      405.29     25.30 o
   6   6   1        3.72        0.67     22.50 o
   7   6   1      686.00      668.37     26.97 o
   8   6   1      198.37      226.71     27.55 o
   9   6   1       41.59       30.32     26.04 o
  10   6   1        0.08      -18.56     27.37 o
  11   6   1      384.17      311.95     32.34 o
  12   6   1      174.58      111.70     45.16 o
  13   6   1       16.40       33.30     47.73 o
  14   6   1       83.28      134.04     51.81 o
 -14   7   1       42.35       10.72     49.98 o
 -13   7   1        0.01       -7.33     45.53 o
 -12   7   1       94.09       66.90     43.99 o
 -11   7   1     3267.29     3313.16     53.34 o
 -10   7   1     1066.83      991.05     73.03 o
  -9   7   1     2209.50     2160.95     34.56 o
  -8   7   1     2622.50     2662.07     35.19 o
  -7   7   1      238.26      231.85     19.82 o
  -6   7   1     1791.02     1765.57     46.90 o
  -5   7   1     3960.50     3689.76    106.85 o
  -4   7   1       27.47       18.27     11.83 o
  -3   7   1     2323.77     2447.74     24.30 o
  -2   7   1      463.39      473.31     19.79 o
  -1   7   1     2072.34     2222.81     53.70 o
   0   7   1     1767.13     1733.91     40.63 o
   1   7   1      356.37      422.67     18.74 o
   2   7   1       29.86       42.44     22.26 o
   3   7   1     3694.08     3942.23     42.45 o
   4   7   1      563.90      488.04     28.43 o
   5   7   1     2209.09     2161.48     34.68 o
   6   7   1     1192.57     1180.99     72.73 o
   7   7   1       90.76      118.15     15.12 o
   8   7   1        7.28       -8.50     26.43 o
   9   7   1      223.58      233.47     34.07 o
  10   7   1      602.11      554.20     34.16 o
  11   7   1     1376.31     1339.01     42.53 o
  12   7   1       37.26       34.59     44.65 o
  13   7   1      100.55        9.03     48.03 o
  14   7   1       19.73        2.97     51.98 o
 -14   8   1      206.89      234.53     53.82 o
 -13   8   1     1549.73     1584.41    163.73 o
 -12   8   1     1274.28     1284.96     75.15 o
 -11   8   1       45.39       40.81     30.21 o
 -10   8   1      788.03      887.19     37.03 o
  -9   8   1     2477.99     2407.45     59.45 o
  -8   8   1        0.12       16.07     19.95 o
  -7   8   1      182.47      164.86     19.35 o
  -6   8   1     3604.94     3389.66     63.95 o
  -5   8   1     4992.89     4802.65     73.17 o
  -4   8   1     2052.29     2080.54     48.42 o
  -3   8   1      994.06      900.29     17.13 o
  -2   8   1        0.15        4.71     16.78 o
  -1   8   1      103.15      117.69     25.45 o
   0   8   1     1763.07     2002.36     34.93 o
   1   8   1     7245.17     7240.61     58.15 o
   2   8   1      175.59      277.58     24.86 o
   3   8   1      903.33      939.05     30.55 o
   4   8   1     7508.06     7804.81     46.39 o
   5   8   1      265.74      246.83     21.85 o
   6   8   1     1462.51     1489.91     31.50 o
   7   8   1     5356.98     5453.83    116.49 o
   8   8   1      623.59      621.77     32.53 o
   9   8   1      841.94      851.80     35.65 o
  10   8   1        4.08       -1.49     29.75 o
  11   8   1      952.00      973.04     40.03 o
  12   8   1       47.22      115.07     45.65 o
  13   8   1       21.91      -46.15     46.15 o
  14   8   1        5.31       33.40     52.82 o
 -14   9   1       65.62       48.67     51.81 o
 -13   9   1      274.61      254.51     50.98 o
 -12   9   1     2207.79     2339.20     52.97 o
 -11   9   1       54.13       44.33     32.15 o
 -10   9   1     1429.97     1382.13     81.35 o
  -9   9   1     1034.37      840.15     73.14 o
  -8   9   1      289.52      243.46     29.66 o
  -7   9   1       60.59       49.98     11.53 o
  -6   9   1     5708.51     5236.74     77.55 o
  -5   9   1     5302.82     5177.81     69.15 o
  -4   9   1     8492.49     8476.83    120.00 o
  -3   9   1       52.65       70.06     21.09 o
  -2   9   1     1430.27     1746.70     30.12 o
  -1   9   1     4314.79     4508.51     43.55 o
   0   9   1     1120.38     1263.05     30.57 o
   1   9   1     4737.71     5327.92     63.08 o
   2   9   1     4703.75     5217.75     52.21 o
   3   9   1    13226.40    13092.89    172.81 o
   4   9   1      652.02      529.31     21.79 o
   5   9   1       11.67       17.98     19.32 o
   6   9   1       36.36       39.68     18.70 o
   7   9   1     2011.02     2017.10     46.61 o
   8   9   1     1345.78     1347.09     39.05 o
   9   9   1      376.31      350.64     32.80 o
  10   9   1      506.79      469.94     35.06 o
  11   9   1       74.33       35.27     32.11 o
  12   9   1       69.07       41.32     45.62 o
  13   9   1       92.70       47.50     47.90 o
 -14  10   1       93.13       51.59     52.51 o
 -13  10   1      682.75      692.63     75.13 o
 -12  10   1      643.52      579.98     39.19 o
 -11  10   1      327.27      254.26     35.06 o
 -10  10   1        6.48        5.22     31.65 o
  -9  10   1      399.69      377.32     33.03 o
  -8  10   1        0.19       -5.02     27.64 o
  -7  10   1     1815.64     1748.34     28.20 o
  -6  10   1      760.83      639.40     28.07 o
  -5  10   1     2596.29     2474.28     35.41 o
  -4  10   1      946.88      997.62    107.46 o
  -3  10   1        3.51      -10.43     21.29 o
  -2  10   1     1770.77     1968.40     31.75 o
  -1  10   1      594.28      664.19     29.05 o
   0  10   1     8092.84     8564.38     72.09 o
   1  10   1     1445.65     1277.74     40.41 o
   2  10   1     5514.24     5391.36     32.38 o
   3  10   1       74.85       49.27     19.87 o
   4  10   1       15.71       19.00     18.80 o
   5  10   1      606.26      631.27     23.91 o
   6  10   1       92.69       77.44     20.27 o
   7  10   1      873.73      885.26     34.82 o
   8  10   1     2250.93     2121.17    128.65 o
   9  10   1      441.33      419.24     34.90 o
  10  10   1      195.11      155.74     33.88 o
  11  10   1        2.16        1.75     32.36 o
  12  10   1      251.02      266.93     47.73 o
  13  10   1       60.02       66.61     48.22 o
 -14  11   1        2.15       -2.80     51.62 o
 -13  11   1      443.10      511.28     66.59 o
 -12  11   1        0.12        1.31     34.38 o
 -11  11   1      703.12      712.43     39.35 o
 -10  11   1       65.44       97.12     32.73 o
  -9  11   1      622.57      545.16     59.39 o
  -8  11   1     3253.81     3194.42    112.13 o
  -7  11   1     1120.28     1005.34     25.93 o
  -6  11   1        1.23       -0.30     20.17 o
  -5  11   1       47.33       38.32     20.45 o
  -4  11   1     2046.77     2109.38     41.77 o
  -3  11   1       37.73       -0.06     21.29 o
  -2  11   1     1525.27     1606.92     28.92 o
  -1  11   1     4803.79     4894.44     48.58 o
   0  11   1     1458.11     1318.13     32.23 o
   1  11   1     1558.73     1576.52     45.70 o
   2  11   1     1961.28     1856.80     22.09 o
   3  11   1      120.05      126.06     20.78 o
   4  11   1      249.98      209.96     21.38 o
   5  11   1     3229.45     3124.42     37.76 o
   6  11   1      755.79      705.27     25.93 o
   7  11   1      138.98      153.31     29.23 o
   8  11   1     2204.58     2155.74     53.21 o
   9  11   1       16.20       -6.38     31.35 o
  10  11   1      373.83      360.23     36.99 o
  11  11   1      346.05      281.02     35.79 o
  12  11   1      228.55      147.01     37.50 o
  13  11   1       91.15      116.61     50.35 o
 -13  12   1      495.92      521.71     54.62 o
 -12  12   1       67.00       68.73     36.97 o
 -11  12   1       34.55       69.68     34.54 o
 -10  12   1     3090.56     2937.73     54.62 o
  -9  12   1      292.21      196.14     32.41 o
  -8  12   1      226.68      238.33     31.45 o
  -7  12   1        0.02       28.71     28.06 o
  -6  12   1        1.02       -5.69     21.05 o
  -5  12   1     1527.71     1460.32     30.20 o
  -4  12   1      983.88     1031.99     38.60 o
  -3  12   1     1860.46     1703.97    130.00 o
  -2  12   1      134.85      174.72     35.93 o
  -1  12   1     1582.23     1684.12     36.19 o
   0  12   1      389.59      548.42     30.16 o
   1  12   1       20.80       29.02     26.19 o
   2  12   1      824.43      608.14     25.83 o
   3  12   1      703.28      663.02     25.86 o
   4  12   1      107.03       75.55     22.34 o
   5  12   1       13.64       14.92     21.87 o
   6  12   1      218.41      194.26     23.51 o
   7  12   1       10.17       37.34     28.36 o
   8  12   1      869.10      857.81     36.99 o
   9  12   1      160.05      135.00     33.51 o
  10  12   1       32.57        1.89     33.86 o
  11  12   1      125.30       86.88     35.60 o
  12  12   1       23.78       50.04     38.08 o
  13  12   1        1.48       -0.96     49.77 o
 -13  13   1       71.08       70.01     50.51 o
 -12  13   1      776.02      761.15     46.27 o
 -11  13   1       25.70       46.12     36.05 o
 -10  13   1      487.07      564.27     38.39 o
  -9  13   1      813.89      628.82     54.98 o
  -8  13   1        2.35      -22.00     30.37 o
  -7  13   1      509.74      430.94     32.30 o
  -6  13   1       58.85       56.44     21.82 o
  -5  13   1      574.37      561.72     26.11 o
  -4  13   1     1787.29     1613.63     35.32 o
  -3  13   1       17.65       19.91     24.45 o
  -2  13   1      246.58      260.66     28.94 o
  -1  13   1     1866.92     1702.00     40.51 o
   0  13   1      999.31     1070.49     34.83 o
   1  13   1        0.00       30.37     26.39 o
   2  13   1      144.57      120.25     16.11 o
   3  13   1     5997.13     5784.89    134.49 o
   4  13   1     1283.37     1282.12     41.25 o
   5  13   1     1064.01     1063.13     29.78 o
   6  13   1      649.17      609.27     27.75 o
   7  13   1     1366.68     1299.70     40.37 o
   8  13   1      571.23      630.16     36.70 o
   9  13   1      270.41      227.10     46.03 o
  10  13   1      472.73      398.55     38.90 o
  11  13   1      312.06      358.83     50.57 o
  12  13   1       25.78       26.94     37.95 o
 -13  14   1      282.71      236.00     52.45 o
 -12  14   1     1242.41     1162.31    131.02 o
 -11  14   1        0.23      -10.30     36.66 o
 -10  14   1       59.23       73.83     34.88 o
  -9  14   1      311.83      292.23     36.29 o
  -8  14   1     2123.81     2194.85     48.76 o
  -7  14   1     1857.37     1902.19     43.71 o
  -6  14   1     1352.93     1174.66     35.42 o
  -5  14   1      207.04      219.03     27.38 o
  -4  14   1     1339.84     1254.06     60.47 o
  -3  14   1      472.28      464.52     29.11 o
  -2  14   1       32.03       65.56     28.45 o
  -1  14   1      639.42      590.77     32.93 o
   0  14   1     7521.50     7119.15     84.86 o
   1  14   1     3130.28     3139.53     47.69 o
   2  14   1      230.23      200.29     22.71 o
   3  14   1      210.03      181.35     28.03 o
   4  14   1      155.50      195.51     24.41 o
   5  14   1      100.07       95.10     23.89 o
   6  14   1       13.67       13.81     24.26 o
   7  14   1     1707.82     1854.66     44.46 o
   8  14   1      241.12      327.37     34.67 o
   9  14   1      961.09      900.21     42.02 o
  10  14   1      428.29      425.38     39.74 o
  11  14   1        0.27       69.27     37.68 o
  12  14   1       47.93       56.88     38.53 o
 -12  15   1     1546.82     1545.04    106.45 o
 -11  15   1      510.82      489.27     44.19 o
 -10  15   1       28.49       48.85     36.44 o
  -9  15   1     2128.37     2002.24    159.32 o
  -8  15   1       18.73       37.68     33.22 o
  -7  15   1      829.77      763.83     44.55 o
  -6  15   1       60.26       52.12     23.76 o
  -5  15   1     1127.33     1102.55     43.93 o
  -4  15   1      837.77      747.33     38.83 o
  -3  15   1     1126.00     1095.27     44.19 o
  -2  15   1     5208.48     5242.56     59.21 o
  -1  15   1      213.56      155.34     31.42 o
   0  15   1      585.56      537.83     34.54 o
   1  15   1      393.98      425.99     32.36 o
   2  15   1     1570.86     1534.05     75.38 o
   3  15   1      184.65       98.62     36.33 o
   4  15   1        0.35        9.67     24.45 o
   5  15   1        6.19        3.96     25.00 o
   6  15   1      104.76       95.14     26.14 o
   7  15   1      653.91      623.35     36.20 o
   8  15   1     1853.91     1862.56     68.60 o
   9  15   1      412.05      494.53     75.63 o
  10  15   1      408.81      308.99     38.71 o
  11  15   1      552.05      587.11     43.36 o
 -12  16   1       30.79       20.81     39.58 o
 -11  16   1      394.63      423.80     42.33 o
 -10  16   1      918.61     1030.26     45.86 o
  -9  16   1        1.64      -34.54     34.88 o
  -8  16   1      560.91      586.15     38.36 o
  -7  16   1     1387.15     1261.35     42.09 o
  -6  16   1        9.14        7.08     24.78 o
  -5  16   1     1055.74     1016.34     44.04 o
  -4  16   1      136.71      112.66     29.52 o
  -3  16   1      236.14      189.27     33.37 o
  -2  16   1      337.09      396.37     33.57 o
  -1  16   1      263.91      233.77     33.35 o
   0  16   1     1118.86     1253.95     73.67 o
   1  16   1        1.94       18.16     31.00 o
   2  16   1      205.06      152.42     32.90 o
   3  16   1     2063.34     2021.68    123.59 o
   4  16   1      418.00      357.82     28.13 o
   5  16   1      252.96      237.15     27.71 o
   6  16   1      522.87      571.36     30.28 o
   7  16   1       49.16       30.00     31.58 o
   8  16   1      327.71      364.55     37.27 o
   9  16   1       64.60       37.46     34.50 o
  10  16   1      122.96      137.42     38.19 o
  11  16   1       10.88       13.54     46.10 o
 -11  17   1      443.37      502.14     43.11 o
 -10  17   1      201.73      215.99     39.45 o
  -9  17   1       15.52       20.90     36.33 o
  -8  17   1      768.45      758.18     40.53 o
  -7  17   1       45.33       82.50     32.98 o
  -6  17   1        0.04       17.44     25.93 o
  -5  17   1        0.64       20.65     29.10 o
  -4  17   1      729.14      655.51     37.59 o
  -3  17   1      912.12      798.55     38.62 o
  -2  17   1       16.20        0.56     32.93 o
  -1  17   1      474.81      465.02     60.47 o
   0  17   1       14.95       12.28     33.63 o
   1  17   1      212.01      126.56     34.10 o
   2  17   1        0.25       19.71     34.63 o
   3  17   1      257.73      133.53     38.30 o
   4  17   1       28.04       36.10     30.26 o
   5  17   1     3759.96     3864.32     51.91 o
   6  17   1      231.69      202.31     33.29 o
   7  17   1       64.56       46.93     33.22 o
   8  17   1      636.36      652.25     40.47 o
   9  17   1        4.08       21.06     56.67 o
  10  17   1      160.53      125.45     50.07 o
 -11  18   1       39.63       59.32     39.09 o
 -10  18   1      915.86      970.16     58.82 o
  -9  18   1        8.11       14.34     37.26 o
  -8  18   1      759.97      644.67     62.56 o
  -7  18   1      454.58      382.29     37.23 o
  -6  18   1      304.89      315.99     30.10 o
  -5  18   1        0.25        5.57     30.92 o
  -4  18   1      645.43      596.03     49.82 o
  -3  18   1     2934.75     2916.13     99.35 o
  -2  18   1     1891.15     1765.49     47.34 o
  -1  18   1     1060.44      857.89     41.50 o
   0  18   1     2072.12     1908.92     88.93 o
   1  18   1      157.59      153.79     36.28 o
   2  18   1       43.66       14.51     35.03 o
   3  18   1      982.64      853.32     60.77 o
   4  18   1      600.26      575.55     35.12 o
   5  18   1        3.09       36.60     27.45 o
   6  18   1      538.68      588.80     47.27 o
   7  18   1     1127.91     1032.89     54.48 o
   8  18   1      124.29       67.35     43.72 o
   9  18   1       28.83      -17.27     48.29 o
  10  18   1       96.82      105.35     49.74 o
 -10  19   1       15.84       56.40     39.25 o
  -9  19   1      727.41      767.43     60.87 o
  -8  19   1       77.84       76.57     36.68 o
  -7  19   1      241.59      184.75     35.60 o
  -6  19   1       34.44       31.74     33.65 o
  -5  19   1     1088.41      956.04     66.16 o
  -4  19   1       58.84       56.63     35.21 o
  -3  19   1      638.65      631.42     74.49 o
  -2  19   1      429.02      435.93     50.86 o
  -1  19   1       51.78       45.98     34.59 o
   0  19   1       11.20       -6.27     36.22 o
   1  19   1     1881.66     1806.84     68.46 o
   2  19   1     1150.01     1138.20     46.07 o
   3  19   1     1173.02     1123.86     46.28 o
   4  19   1     1450.58     1500.80     53.99 o
   5  19   1      407.72      413.32     44.34 o
   6  19   1       70.35      109.06     44.64 o
   7  19   1       47.68       73.41     45.67 o
   8  19   1      622.85      610.17     54.74 o
   9  19   1      245.89      233.67     51.28 o
  -9  20   1      474.29      475.76     52.60 o
  -8  20   1      411.61      376.62     46.02 o
  -7  20   1        0.46       24.03     34.99 o
  -6  20   1      729.58      706.85     61.77 o
  -5  20   1     1183.79     1253.85     46.68 o
  -4  20   1       71.85      103.87     36.64 o
  -3  20   1        2.05       36.05     36.81 o
  -2  20   1      319.44      347.86     39.81 o
  -1  20   1      457.07      432.92     40.23 o
   0  20   1      183.80      171.39     38.21 o
   1  20   1      206.15      202.88     37.95 o
   2  20   1        7.64       28.36     37.34 o
   3  20   1      472.95      485.95     44.29 o
   4  20   1     1406.45     1426.56     92.52 o
   5  20   1      506.50      632.97     60.46 o
   6  20   1        7.06       15.27     56.78 o
   7  20   1      387.97      446.20     53.46 o
   8  20   1      147.63      184.46     50.54 o
  -8  21   1      363.57      316.33     61.96 o
  -7  21   1      115.49       68.39     58.05 o
  -6  21   1      122.04      159.69     40.29 o
  -5  21   1        3.64       47.45     37.88 o
  -4  21   1     3518.08     3749.78    124.15 o
  -3  21   1      408.81      365.73     41.46 o
  -2  21   1      277.05      298.26     41.67 o
  -1  21   1      480.68      501.35     42.48 o
   0  21   1      448.10      465.35     42.17 o
   1  21   1     2031.29     2116.55     55.64 o
   2  21   1       84.30       79.91     39.93 o
   3  21   1     1518.23     1600.49     75.57 o
   4  21   1      129.16      168.56     43.63 o
   5  21   1      555.65      562.47     55.21 o
   6  21   1      413.79      476.73     65.70 o
   7  21   1       28.81       -9.51     60.72 o
   8  21   1      108.10       73.98     75.46 o
  -7  22   1      514.38      554.01     88.18 o
  -6  22   1      604.00      618.17     58.11 o
  -5  22   1       85.29      117.12     40.37 o
  -4  22   1        0.03       41.18     40.36 o
  -3  22   1     1433.44     1431.79     52.72 o
  -2  22   1     1212.48     1222.67     50.54 o
  -1  22   1       15.56       25.38     38.32 o
   0  22   1      436.15      438.83     42.60 o
   1  22   1        6.57       14.47     39.24 o
   2  22   1      208.54      228.07     42.52 o
   3  22   1       87.70      106.78     41.28 o
   4  22   1       42.98       63.10     41.03 o
   5  22   1       53.40       93.64     51.16 o
   6  22   1      222.84      217.31     64.74 o
   7  22   1      230.58      302.11    102.84 o
  -6  23   1       13.57       35.77     53.07 o
  -5  23   1       10.41       28.34     51.91 o
  -4  23   1       16.67       41.50     42.94 o
  -3  23   1       31.10       78.83     43.71 o
  -2  23   1       57.31       73.28     42.47 o
  -1  23   1       42.89       36.97     41.17 o
   0  23   1       20.29       68.06     40.49 o
   1  23   1        1.24       56.08     41.30 o
   2  23   1        3.23       40.31     41.91 o
   3  23   1      133.51      116.30     43.93 o
   4  23   1      249.21      241.04     44.57 o
   5  23   1      464.94      460.89     57.73 o
  -5  24   1      157.95      191.75     56.45 o
  -4  24   1       24.55       11.87     42.65 o
  -3  24   1      515.49      638.82     49.80 o
  -2  24   1        1.23      -28.81     42.41 o
  -1  24   1      290.17      353.49     46.14 o
   0  24   1       12.28       25.55     43.45 o
   1  24   1      133.94      128.82     45.53 o
   2  24   1     1019.18     1134.82     54.56 o
   3  24   1       47.25       95.44     45.20 o
   4  24   1      105.28      109.79     44.98 o
  -2  25   1      114.46       94.69     46.06 o
  -1  25   1      233.59      241.07     46.78 o
   0  25   1       91.84      128.44     45.79 o
   1  25   1      327.96      312.14     48.64 o
   2  25   1      429.42      454.40     49.99 o
 -15   0   2      703.11      708.77     99.40 o
 -14   0   2     1556.62     1423.40    107.30 o
 -13   0   2     1692.85     1822.36    109.10 o
 -12   0   2      251.00      225.67     76.10 o
 -11   0   2     1098.12     1034.43     84.01 o
 -10   0   2      556.69      479.46     67.94 o
  -9   0   2      815.55      709.79     22.44 o
  -8   0   2      693.84      494.49     21.07 o
  -7   0   2     3197.54     3419.13    150.52 o
  -6   0   2    13330.25    14610.91    374.17 o
  -5   0   2       41.11       30.43     52.67 o
  -4   0   2     1966.77     1962.57     67.16 o
  -3   0   2    13838.91    15855.99     80.43 o
  -2   0   2    14024.41    16486.80     98.17 o
  -1   0   2     9547.26     9366.14   1583.29 o
   0   0   2    26895.20    34840.21     72.88 o
   1   0   2      403.98      350.76     16.91 o
   2   0   2    35568.49    44830.10    553.49 o
   3   0   2     1663.21     1937.31     64.43 o
   4   0   2    11644.04    12580.44     65.20 o
   5   0   2     2951.57     2706.74     43.98 o
   6   0   2      127.90      118.16     27.72 o
   7   0   2     1270.74     1274.69     31.72 o
   8   0   2     1261.38     1230.83     32.53 o
   9   0   2        0.41       22.32     21.94 o
  10   0   2     2764.17     2905.59     77.40 o
  11   0   2     1402.55     1458.46     70.91 o
  12   0   2       66.05       53.36     78.22 o
  13   0   2        0.21       90.79     86.87 o
  14   0   2      742.56      639.72     98.46 o
 -15   1   2      138.43      137.46     68.81 o
 -14   1   2      463.56      369.53     62.35 o
 -13   1   2      328.12      355.38     56.48 o
 -12   1   2       15.97       12.94     50.50 o
 -11   1   2       45.95       81.66     64.63 o
 -10   1   2     5317.45     5424.64     52.37 o
  -9   1   2      469.45      414.68     13.34 o
  -8   1   2       27.05        9.84      8.83 o
  -7   1   2      176.63      181.68     12.87 o
  -6   1   2     2691.27     2946.34     36.70 o
  -5   1   2     1309.92     1307.09     52.68 o
  -4   1   2      445.65      541.88     28.56 o
  -3   1   2       10.25       23.62     19.33 o
  -2   1   2    15578.72    18721.83    108.01 o
  -1   1   2     2158.76     2638.74     81.60 o
   0   1   2     5766.02     6805.22     48.98 o
   1   1   2     6696.00     7598.44     48.73 o
   2   1   2        4.83        8.61     13.74 o
   3   1   2     4129.98     4570.67     38.91 o
   4   1   2      511.91      520.01     17.39 o
   5   1   2      116.94      106.55     15.46 o
   6   1   2     1065.00      948.76     22.34 o
   7   1   2      590.13      583.44     18.40 o
   8   1   2     2338.54     2144.63     27.46 o
   9   1   2       21.26       48.06     15.81 o
  10   1   2     2918.58     2977.94     55.48 o
  11   1   2     2496.01     2553.35     65.90 o
  12   1   2        0.18      -11.10     45.28 o
  13   1   2      407.78      438.06     65.97 o
  14   1   2      100.88       59.09     62.69 o
 -15   2   2        9.77       55.47     59.12 o
 -14   2   2      306.50      317.71     59.78 o
 -13   2   2      686.97      545.42     64.28 o
 -12   2   2      180.36      150.07     50.90 o
 -11   2   2       73.90       43.30     61.85 o
 -10   2   2        0.18       31.74     21.38 o
  -9   2   2      741.47      702.51     26.35 o
  -8   2   2      374.36      370.22     23.45 o
  -7   2   2        3.57       18.46     19.37 o
  -6   2   2     3938.87     4000.63     63.21 o
  -5   2   2       39.90       36.83     25.06 o
  -4   2   2     7277.50     8217.72     87.36 o
  -3   2   2     1560.89     1565.22     22.38 o
  -2   2   2    10978.72    13111.22     82.16 o
  -1   2   2      459.52      506.61     17.24 o
   0   2   2      567.38      586.70     19.64 o
   1   2   2     1441.95     1784.00     16.95 o
   2   2   2      888.08      820.80     17.70 o
   3   2   2      838.60      905.81     18.29 o
   4   2   2     4046.29     4471.52     38.12 o
   5   2   2     1302.15     1365.52     21.40 o
   6   2   2     4620.61     4722.03     62.38 o
   7   2   2     1679.18     1660.74     24.54 o
   8   2   2     1111.04     1209.65     66.26 o
   9   2   2     1978.50     2024.40     45.01 o
  10   2   2      143.79      107.88     37.41 o
  11   2   2      100.07       92.76     54.44 o
  12   2   2        4.07      -31.47     45.23 o
  13   2   2      207.24      303.81     70.82 o
  14   2   2        0.11      -23.85     62.47 o
 -15   3   2       63.87      157.80     61.78 o
 -14   3   2     1465.69     1496.14     77.11 o
 -13   3   2      192.34      197.99     57.76 o
 -12   3   2      780.34      752.34     64.91 o
 -11   3   2        1.55      -13.28     39.39 o
 -10   3   2     1864.09     1693.32     36.11 o
  -9   3   2      861.74      854.61     28.05 o
  -8   3   2      114.05      145.91     26.34 o
  -7   3   2     8800.98     8857.51     56.04 o
  -6   3   2     1413.98     1391.02     24.42 o
  -5   3   2      175.52      175.45     23.84 o
  -4   3   2      140.00      161.79     19.21 o
  -3   3   2     3155.98     3479.54     28.22 o
  -2   3   2     2597.17     2702.75     23.47 o
  -1   3   2     7238.37     8329.56    204.14 o
   0   3   2     2237.31     2811.91     26.03 o
   1   3   2      276.38      309.65     13.98 o
   2   3   2      110.31       97.46     16.58 o
   3   3   2     1191.10     1232.87     22.58 o
   4   3   2      872.77      912.00     25.57 o
   5   3   2      159.63      188.69     27.75 o
   6   3   2     1844.46     2029.08     34.45 o
   7   3   2     1020.74     1012.66     43.05 o
   8   3   2     4197.62     4059.36     48.82 o
   9   3   2      285.79      264.21     27.12 o
  10   3   2      197.92      190.90     27.60 o
  11   3   2       89.43       41.98     43.66 o
  12   3   2       43.64        9.25     45.52 o
  13   3   2      591.58      596.81     56.43 o
  14   3   2       41.46       65.01     53.31 o
 -15   4   2     1181.97     1123.52     91.56 o
 -14   4   2        0.03       12.20     56.72 o
 -13   4   2      646.99      729.23     51.59 o
 -12   4   2      235.08      298.75     36.15 o
 -11   4   2       55.21       39.12     24.35 o
 -10   4   2      276.88      175.82     26.93 o
  -9   4   2     4045.49     3968.46     40.90 o
  -8   4   2      611.97      497.66     23.09 o
  -7   4   2       53.80       44.18     18.89 o
  -6   4   2     1775.31     1725.47     35.73 o
  -5   4   2     3388.87     3540.39     26.13 o
  -4   4   2      349.35      345.87     19.17 o
  -3   4   2    11704.37    13186.81    105.52 o
  -2   4   2      202.19      257.84     18.05 o
  -1   4   2    16097.90    18855.97     91.91 o
   0   4   2     6534.48     7098.34     87.04 o
   1   4   2        6.05       10.53     13.59 o
   2   4   2     3553.84     4176.74     26.82 o
   3   4   2       35.18       97.51     17.07 o
   4   4   2      183.51      193.60     21.83 o
   5   4   2      626.82      580.07     25.20 o
   6   4   2     3624.59     3670.95     43.18 o
   7   4   2      151.82      104.47     24.40 o
   8   4   2      251.17      215.03     26.34 o
   9   4   2       28.44       38.70     25.96 o
  10   4   2      997.06      953.52     50.07 o
  11   4   2     1016.50      982.78     52.95 o
  12   4   2      252.86      207.01     47.01 o
  13   4   2       21.58       30.18     47.16 o
  14   4   2       63.21       77.25     53.08 o
 -15   5   2        0.06      -26.54     61.84 o
 -14   5   2       20.92       45.10     48.08 o
 -13   5   2      781.19      728.91     68.27 o
 -12   5   2     1431.99     1542.73     44.63 o
 -11   5   2       51.82       59.74     23.66 o
 -10   5   2     4486.79     4391.34     45.75 o
  -9   5   2      802.70      762.79     25.95 o
  -8   5   2      196.25      222.05     21.65 o
  -7   5   2      529.57      480.00     22.03 o
  -6   5   2     1044.78     1125.33     19.73 o
  -5   5   2     3206.04     3121.08     43.57 o
  -4   5   2      132.98      154.21     18.70 o
  -3   5   2      138.02      193.32     21.77 o
  -2   5   2     2817.17     3298.51     47.56 o
  -1   5   2    10751.86    12398.35    129.28 o
   0   5   2        0.05      -11.85     21.91 o
   1   5   2     2295.90     2433.03     26.42 o
   2   5   2       75.31       85.39     15.57 o
   3   5   2    18355.27    19949.40    109.16 o
   4   5   2      715.55      605.42     28.50 o
   5   5   2      198.44      148.50     22.16 o
   6   5   2      923.54      911.13     29.09 o
   7   5   2      150.70      102.48     24.94 o
   8   5   2       12.97        6.87     25.43 o
   9   5   2      100.68      110.00     27.27 o
  10   5   2     2059.29     2091.60     45.00 o
  11   5   2       96.70      120.78     44.44 o
  12   5   2       37.42       27.53     43.77 o
  13   5   2        0.14       47.98     48.87 o
  14   5   2       51.91       72.40     52.39 o
 -15   6   2       17.15      -43.46     52.66 o
 -14   6   2      106.69       33.77     49.72 o
 -13   6   2     2340.07     2482.31     73.56 o
 -12   6   2        4.48      -33.82     40.59 o
 -11   6   2      180.23      183.83     30.66 o
 -10   6   2      201.47      231.89     24.67 o
  -9   6   2     3680.46     3777.12     62.58 o
  -8   6   2      398.96      355.61     23.24 o
  -7   6   2        3.69        7.30     19.26 o
  -6   6   2     9834.71     9945.85    121.94 o
  -5   6   2     1967.90     2079.24     51.80 o
  -4   6   2        3.78       13.09     15.63 o
  -3   6   2     3106.82     3206.18     42.24 o
  -2   6   2       33.04       24.84     20.35 o
  -1   6   2      202.26      261.76     18.64 o
   0   6   2       70.28       65.85     23.11 o
   1   6   2      860.21      946.67     31.49 o
   2   6   2      933.44      892.68     22.13 o
   3   6   2     1523.59     1681.51     31.61 o
   4   6   2     4371.75     4560.47     45.03 o
   5   6   2     3975.48     4053.42     42.76 o
   6   6   2     4824.96     4843.35    102.49 o
   7   6   2      113.57       99.52     25.36 o
   8   6   2      922.70     1056.84     34.95 o
   9   6   2      334.62      309.72     30.29 o
  10   6   2       41.06       39.82     28.55 o
  11   6   2       33.00       37.59     43.36 o
  12   6   2      532.92      450.17     50.00 o
  13   6   2       37.33       46.05     48.65 o
 -15   7   2        1.77       13.47     54.07 o
 -14   7   2     1647.79     1725.11    100.03 o
 -13   7   2      539.18      574.98     56.23 o
 -12   7   2      370.14      396.80     46.75 o
 -11   7   2      385.75      377.64     33.62 o
 -10   7   2     1246.83     1206.29     31.56 o
  -9   7   2      666.55      583.18     25.49 o
  -8   7   2      190.12      116.78     21.60 o
  -7   7   2     2771.37     2459.86     39.59 o
  -6   7   2        7.94        5.61     12.93 o
  -5   7   2     6528.75     6915.78     41.11 o
  -4   7   2      264.64      272.37     16.84 o
  -3   7   2      205.31      160.77     18.95 o
  -2   7   2      442.28      452.08     20.65 o
  -1   7   2    12619.69    13643.25     76.00 o
   0   7   2      467.26      394.00     27.81 o
   1   7   2     2978.63     3422.15     48.76 o
   2   7   2     3297.80     3378.22     36.74 o
   3   7   2     4021.14     4228.85     43.76 o
   4   7   2      338.48      394.38     24.52 o
   5   7   2      411.51      423.00     25.00 o
   6   7   2     2502.00     2563.33     45.31 o
   7   7   2      802.74      769.99     31.74 o
   8   7   2       32.30       57.65     27.13 o
   9   7   2       27.75       24.75     27.70 o
  10   7   2      784.95      744.31     36.12 o
  11   7   2      654.57      625.79     36.65 o
  12   7   2        0.78       10.32     44.62 o
  13   7   2       51.08       54.21     48.97 o
 -15   8   2      794.40      772.26     61.12 o
 -14   8   2      406.18      399.87     80.39 o
 -13   8   2        8.73       19.78     45.45 o
 -12   8   2      315.79      307.09     34.49 o
 -11   8   2       29.19       21.01     30.20 o
 -10   8   2        0.07       14.52     28.68 o
  -9   8   2       48.57       44.03     21.74 o
  -8   8   2      145.26      125.46     25.70 o
  -7   8   2        4.47       -0.29     12.09 o
  -6   8   2      348.91      276.51     15.05 o
  -5   8   2      715.09      638.20     19.59 o
  -4   8   2      832.98      775.92     32.33 o
  -3   8   2      478.97      500.50     18.37 o
  -2   8   2      707.25      695.31     19.28 o
  -1   8   2      677.61      624.19     27.51 o
   0   8   2     1152.52     1104.62     29.16 o
   1   8   2      689.95      627.79     26.60 o
   2   8   2      357.87      332.57     12.88 o
   3   8   2     1178.25     1082.18     49.95 o
   4   8   2      477.67      422.65     23.71 o
   5   8   2     1006.07      909.64     37.74 o
   6   8   2     1972.93     1877.44     37.28 o
   7   8   2     4821.58     4872.77    129.85 o
   8   8   2      548.05      519.60     31.67 o
   9   8   2      406.63      355.91     31.99 o
  10   8   2       48.05       72.50     31.26 o
  11   8   2       55.19       34.90     31.83 o
  12   8   2      376.88      368.61     50.87 o
  13   8   2      520.13      506.34     54.00 o
 -14   9   2      255.89      344.21     53.41 o
 -13   9   2      177.35      128.59     47.37 o
 -12   9   2     2039.07     1928.27    140.18 o
 -11   9   2      308.81      313.91     33.97 o
 -10   9   2        4.08       24.19     28.90 o
  -9   9   2     2015.29     2017.59     76.59 o
  -8   9   2       67.52       55.13     25.94 o
  -7   9   2      883.85      816.31     18.31 o
  -6   9   2     1316.01     1196.19     19.93 o
  -5   9   2      587.36      531.71     20.41 o
  -4   9   2     1744.98     1692.87     22.89 o
  -3   9   2      116.51      116.42     16.53 o
  -2   9   2      685.57      519.80     17.93 o
  -1   9   2      382.83      329.45     23.70 o
   0   9   2     1844.22     1953.98     33.62 o
   1   9   2     1934.21     1860.91     30.35 o
   2   9   2      802.16      866.36     16.07 o
   3   9   2     3757.90     3744.42     39.67 o
   4   9   2       43.74       51.78     22.05 o
   5   9   2       87.54       70.64     24.51 o
   6   9   2      203.52      207.63     29.63 o
   7   9   2        8.71        4.05     27.06 o
   8   9   2      148.71      118.40     29.62 o
   9   9   2       14.75        2.09     29.42 o
  10   9   2      761.00      633.43     40.93 o
  11   9   2       29.65       47.62     33.49 o
  12   9   2      238.86      249.91     49.29 o
  13   9   2      189.14      241.65     61.65 o
 -14  10   2      295.00      218.16     61.99 o
 -13  10   2      996.93     1057.71     71.65 o
 -12  10   2      193.20      195.10     35.98 o
 -11  10   2     1687.45     1560.79    126.77 o
 -10  10   2       22.70       47.49     35.33 o
  -9  10   2     1474.68     1389.70     40.34 o
  -8  10   2        4.76       -3.03     29.16 o
  -7  10   2      118.91      123.23     19.12 o
  -6  10   2     4131.27     4260.31     39.32 o
  -5  10   2      979.47      847.36     18.68 o
  -4  10   2     3979.33     3661.08     46.11 o
  -3  10   2        6.69       12.98     16.04 o
  -2  10   2      413.14      439.34     26.22 o
  -1  10   2      127.73      214.82     25.34 o
   0  10   2        1.92       43.88     20.89 o
   1  10   2      732.98      843.86     25.84 o
   2  10   2     4639.24     4649.96     77.30 o
   3  10   2     4727.97     5023.45     45.68 o
   4  10   2      109.46      152.24     23.59 o
   5  10   2       84.83       68.15     23.72 o
   6  10   2       12.84       30.00     20.77 o
   7  10   2     4041.37     3996.86     52.86 o
   8  10   2        9.14        4.20     29.60 o
   9  10   2       67.83       70.36     31.08 o
  10  10   2       88.78       61.82     32.49 o
  11  10   2       46.96       33.52     32.79 o
  12  10   2      469.61      498.24     52.54 o
  13  10   2        0.01      -26.14     49.12 o
 -14  11   2      207.98      177.56     52.97 o
 -13  11   2     2532.84     2747.00     72.90 o
 -12  11   2       77.01       90.18     35.96 o
 -11  11   2     2035.25     2030.58     60.61 o
 -10  11   2      339.65      344.72     34.86 o
  -9  11   2      184.93      149.53     30.78 o
  -8  11   2      117.37       62.74     29.45 o
  -7  11   2      199.10      184.43     20.61 o
  -6  11   2        0.39       -2.41     19.73 o
  -5  11   2     3169.25     2997.19     33.16 o
  -4  11   2      170.99      156.96     15.91 o
  -3  11   2     1417.15     1381.98     30.93 o
  -2  11   2       76.09       71.80     22.84 o
  -1  11   2      421.00      466.78     27.47 o
   0  11   2     1276.46     1234.95     25.92 o
   1  11   2       79.77       75.06     22.30 o
   2  11   2     5165.66     4857.79     39.89 o
   3  11   2      635.05      755.78     24.28 o
   4  11   2     2890.22     3065.44     36.94 o
   5  11   2        1.17       28.96     20.72 o
   6  11   2     2256.22     2349.46     35.89 o
   7  11   2      531.96      525.42     38.57 o
   8  11   2       38.68       52.43     30.42 o
   9  11   2      230.37      215.01     33.90 o
  10  11   2      324.35      287.44     35.88 o
  11  11   2      510.85      463.48     38.27 o
  12  11   2       52.59       87.30     48.87 o
 -13  12   2      269.56      250.29     50.59 o
 -12  12   2      247.49      258.67     37.31 o
 -11  12   2      431.33      334.68     37.10 o
 -10  12   2      418.89      347.04     47.48 o
  -9  12   2      235.75      219.28     32.68 o
  -8  12   2     3298.90     3013.16     58.31 o
  -7  12   2      655.07      585.44     31.43 o
  -6  12   2     3939.11     4000.72     41.71 o
  -5  12   2      208.18      196.13     16.87 o
  -4  12   2       27.02       13.53     23.00 o
  -3  12   2     1315.94     1328.31     42.50 o
  -2  12   2       98.90      105.92     24.80 o
  -1  12   2     5305.99     4979.28     77.90 o
   0  12   2     4146.98     4269.91     48.67 o
   1  12   2     1287.80     1225.92     29.25 o
   2  12   2       16.16       11.50     12.19 o
   3  12   2       14.13       19.07     20.83 o
   4  12   2      584.65      590.81     25.22 o
   5  12   2      405.86      406.99     24.58 o
   6  12   2      460.82      451.47     27.45 o
   7  12   2     1446.47     1357.38     63.85 o
   8  12   2       26.47       13.71     29.91 o
   9  12   2      109.81       54.21     32.70 o
  10  12   2      354.68      269.91     36.85 o
  11  12   2        2.75       16.00     36.17 o
  12  12   2      550.49      546.87     53.89 o
 -13  13   2      595.69      638.34     61.65 o
 -12  13   2      912.91      903.46     44.51 o
 -11  13   2       64.82       77.07     36.34 o
 -10  13   2     1331.86     1276.92     44.42 o
  -9  13   2      655.59      665.24     37.41 o
  -8  13   2      504.10      439.39     34.24 o
  -7  13   2      155.16      142.43     22.51 o
  -6  13   2       62.84       45.18     22.10 o
  -5  13   2     1067.48     1026.99     35.17 o
  -4  13   2        5.85        4.27     23.07 o
  -3  13   2      307.47      297.18     23.70 o
  -2  13   2      260.68      231.78     28.10 o
  -1  13   2      230.18      179.51     29.15 o
   0  13   2      405.60      330.89     28.55 o
   1  13   2     1163.43     1153.88     37.84 o
   2  13   2       38.97       76.61     14.83 o
   3  13   2      633.84      629.70     25.72 o
   4  13   2      415.85      371.39     30.56 o
   5  13   2        0.85       18.75     22.87 o
   6  13   2     1432.59     1473.83     33.06 o
   7  13   2     1314.96     1267.59     92.97 o
   8  13   2        8.39        9.76     30.85 o
   9  13   2       97.93       79.11     32.69 o
  10  13   2      121.04       91.13     35.32 o
  11  13   2      193.70      216.67     40.78 o
  12  13   2       28.13       29.48     38.11 o
 -13  14   2       20.62       10.23     38.93 o
 -12  14   2      105.52      117.14     38.85 o
 -11  14   2      160.98      162.58     38.18 o
 -10  14   2      830.78      790.65     41.50 o
  -9  14   2      105.06       84.23     33.33 o
  -8  14   2       81.62       68.77     30.53 o
  -7  14   2      666.44      571.66     34.71 o
  -6  14   2        2.78      -23.00     23.00 o
  -5  14   2       41.19       46.36     25.02 o
  -4  14   2      341.42      359.92     26.94 o
  -3  14   2        0.60       37.59     28.77 o
  -2  14   2       12.43       28.74     27.14 o
  -1  14   2      749.10      706.05     34.19 o
   0  14   2      291.27      272.23     32.65 o
   1  14   2      135.82      117.02     21.03 o
   2  14   2     1199.49     1280.26     44.55 o
   3  14   2      824.07      811.58     45.67 o
   4  14   2      585.59      592.21     28.06 o
   5  14   2      789.24      695.58     29.09 o
   6  14   2       31.09       41.73     24.86 o
   7  14   2      152.22      127.54     31.21 o
   8  14   2      506.47      439.43     35.99 o
   9  14   2      120.21      117.06     34.77 o
  10  14   2        4.25      -34.37     34.87 o
  11  14   2       15.71       32.93     37.84 o
 -12  15   2      102.82       89.79     38.60 o
 -11  15   2      729.91      673.98     54.24 o
 -10  15   2      368.24      289.06     38.61 o
  -9  15   2      100.25       76.34     34.90 o
  -8  15   2        0.64       19.71     31.70 o
  -7  15   2     1026.83      908.48     38.13 o
  -6  15   2       38.23       30.73     24.46 o
  -5  15   2      417.18      411.12     29.25 o
  -4  15   2      117.13       96.40     24.34 o
  -3  15   2      243.35      199.45     31.26 o
  -2  15   2     3458.62     3339.45     49.77 o
  -1  15   2       68.72      127.13     34.20 o
   0  15   2        2.20       17.86     30.38 o
   1  15   2        1.01       26.88     21.26 o
   2  15   2     2081.89     2057.24     53.43 o
   3  15   2     1100.18     1068.17     39.77 o
   4  15   2     1446.29     1286.11     35.41 o
   5  15   2        5.12       11.17     24.54 o
   6  15   2      225.35      221.54     26.69 o
   7  15   2      261.57      239.68     32.83 o
   8  15   2       68.33       41.43     33.19 o
   9  15   2       31.00        5.02     33.50 o
  10  15   2       13.81       36.31     45.40 o
  11  15   2      228.39      189.68     46.94 o
 -12  16   2      311.39      352.40     41.88 o
 -11  16   2      295.67      330.46     43.26 o
 -10  16   2       63.72       59.06     37.16 o
  -9  16   2     1001.44      935.00     42.66 o
  -8  16   2     1671.63     1720.21     46.80 o
  -7  16   2      452.84      377.79     38.83 o
  -6  16   2      115.15       83.59     31.37 o
  -5  16   2     4062.56     3991.36     58.54 o
  -4  16   2      310.73      274.45     27.40 o
  -3  16   2     1490.27     1627.40     43.56 o
  -2  16   2        3.47       40.80     31.64 o
  -1  16   2     9826.25    10082.67     84.98 o
   0  16   2       25.80       76.29     31.35 o
   1  16   2       49.74       71.87     22.67 o
   2  16   2       24.99       50.15     37.01 o
   3  16   2      520.61      478.53     43.77 o
   4  16   2      239.00      226.68     26.98 o
   5  16   2      140.74       88.03     26.54 o
   6  16   2      795.95      742.98     36.59 o
   7  16   2      651.32      676.32     38.17 o
   8  16   2      117.79      116.23     45.45 o
   9  16   2       72.76       88.03     44.57 o
  10  16   2       25.04       31.34     45.81 o
 -11  17   2      105.67      118.27     38.99 o
 -10  17   2     1516.48     1440.05     63.98 o
  -9  17   2     1027.07     1050.06     44.61 o
  -8  17   2     1331.44     1377.60     47.66 o
  -7  17   2        1.48      -28.83     32.09 o
  -6  17   2      443.36      449.89     41.84 o
  -5  17   2       21.18        6.54     28.50 o
  -4  17   2        3.70      -10.14     33.00 o
  -3  17   2      763.67      794.48     38.99 o
  -2  17   2      261.02      242.97     34.92 o
  -1  17   2        0.21        8.58     33.46 o
   0  17   2     1634.99     1554.83     35.86 o
   1  17   2      473.65      453.76     36.89 o
   2  17   2       14.41       54.49     34.75 o
   3  17   2     1336.26     1347.06     38.50 o
   4  17   2       45.70       25.14     37.86 o
   5  17   2      203.84      173.26     34.45 o
   6  17   2      594.48      530.62     49.86 o
   7  17   2     1642.96     1745.59     77.42 o
   8  17   2        2.46      -24.97     44.65 o
   9  17   2      307.01      339.11     48.90 o
  10  17   2      561.95      515.95     54.58 o
 -11  18   2       20.97       36.16     38.66 o
 -10  18   2        0.01      -14.84     38.60 o
  -9  18   2     1539.06     1541.72     66.28 o
  -8  18   2       91.86       76.08     34.55 o
  -7  18   2       22.83       21.07     34.05 o
  -6  18   2      462.59      455.88     34.21 o
  -5  18   2       44.07       65.85     28.51 o
  -4  18   2       91.82       92.83     34.81 o
  -3  18   2      226.62      190.22     35.10 o
  -2  18   2      492.81      471.69     39.94 o
  -1  18   2        6.84       18.53     34.47 o
   0  18   2       35.15       54.82     33.99 o
   1  18   2      760.58      643.77     40.10 o
   2  18   2     2039.03     2001.87     67.90 o
   3  18   2      944.00      847.51     48.80 o
   4  18   2      999.21      990.66     68.76 o
   5  18   2        8.30      -10.26     39.07 o
   6  18   2      220.58      191.53     46.81 o
   7  18   2      206.45      141.95     45.36 o
   8  18   2        2.34      -20.50     48.89 o
   9  18   2      527.59      530.45     59.11 o
 -10  19   2      200.20      203.10     41.22 o
  -9  19   2      906.83      918.41     45.81 o
  -8  19   2       11.91       45.95     35.20 o
  -7  19   2      353.68      387.92     37.52 o
  -6  19   2        4.61        2.12     29.27 o
  -5  19   2      751.98      661.38     55.44 o
  -4  19   2        4.43       47.98     35.85 o
  -3  19   2      135.98      166.24     50.87 o
  -2  19   2       89.48       60.77     36.39 o
  -1  19   2      750.51      624.34     41.15 o
   0  19   2      193.99      214.40     37.22 o
   1  19   2        4.46       34.00     37.28 o
   2  19   2      137.83      124.43     38.42 o
   3  19   2      766.60      782.36     44.78 o
   4  19   2      179.00      111.29     44.94 o
   5  19   2       26.21       18.41     40.66 o
   6  19   2       86.98       48.70     44.31 o
   7  19   2      503.30      500.22     51.65 o
   8  19   2       25.71       37.42     49.51 o
   9  19   2      324.40      342.89     53.07 o
  -9  20   2      154.37      101.39     47.81 o
  -8  20   2      270.45      328.15     47.45 o
  -7  20   2        0.52       27.43     40.92 o
  -6  20   2        6.34       38.81     36.90 o
  -5  20   2     1952.50     1952.33     52.71 o
  -4  20   2     4076.92     4303.18     67.30 o
  -3  20   2      464.80      514.32     54.19 o
  -2  20   2       11.77        4.41     37.93 o
  -1  20   2      126.64       85.61     37.61 o
   0  20   2     1588.94     1459.76     49.05 o
   1  20   2      101.94      163.40     38.86 o
   2  20   2       70.99       24.45     38.05 o
   3  20   2      456.44      447.82     49.36 o
   4  20   2       93.22       62.29     43.30 o
   5  20   2      163.43      132.30     44.09 o
   6  20   2      299.16      226.10     64.59 o
   7  20   2       38.08       52.01     50.32 o
   8  20   2        6.09       -2.52     50.31 o
  -8  21   2      343.82      296.84     48.31 o
  -7  21   2       40.96      111.27     42.95 o
  -6  21   2       82.64      136.21     51.98 o
  -5  21   2      122.35      164.61     39.07 o
  -4  21   2      103.56      147.04     39.08 o
  -3  21   2      391.04      377.92     42.60 o
  -2  21   2       15.80       -7.30     39.64 o
  -1  21   2       45.79        5.96     38.38 o
   0  21   2       95.55       80.54     38.43 o
   1  21   2      382.75      377.51     43.70 o
   2  21   2      294.22      259.01     42.06 o
   3  21   2      263.51      283.54     46.36 o
   4  21   2      440.04      406.56     43.46 o
   5  21   2       32.01       -3.50     61.95 o
   6  21   2      408.44      276.12     63.98 o
   7  21   2       37.46        7.20     61.53 o
  -8  22   2        1.42       61.31     53.45 o
  -7  22   2       27.25       41.29     41.15 o
  -6  22   2       10.00       29.19     40.20 o
  -5  22   2      271.91      380.29     42.25 o
  -4  22   2      741.93      793.52     47.62 o
  -3  22   2        3.08       20.63     39.92 o
  -2  22   2      111.19      136.94     44.49 o
  -1  22   2      295.39      298.50     41.98 o
   0  22   2        5.80       -3.31     39.76 o
   1  22   2      384.76      418.20     44.53 o
   2  22   2      367.93      278.41     44.84 o
   3  22   2      227.29      270.44     52.94 o
   4  22   2      247.39      289.47     44.79 o
   5  22   2       16.85       17.14     62.07 o
   6  22   2        3.73       19.10     65.96 o
  -6  23   2       30.73       79.46     53.91 o
  -5  23   2     2038.87     2229.26     69.23 o
  -4  23   2       69.52       60.17     42.03 o
  -3  23   2      318.21      338.21     44.57 o
  -2  23   2      829.68      901.25     82.67 o
  -1  23   2      298.62      340.46     44.04 o
   0  23   2      328.30      365.56     44.26 o
   1  23   2       14.53       52.31     41.89 o
   2  23   2      112.33       84.22     43.13 o
   3  23   2      728.15      775.24     93.22 o
   4  23   2      183.72      183.02     44.69 o
   5  23   2       38.75       61.32     56.09 o
  -5  24   2      167.62      218.19     54.82 o
  -4  24   2      898.28     1039.03     51.99 o
  -3  24   2      375.69      403.45     59.50 o
  -2  24   2        4.56       25.97     42.49 o
  -1  24   2        0.31      -28.52     42.19 o
   0  24   2       25.65       48.41     41.46 o
   1  24   2        1.39       43.69     43.81 o
   2  24   2       16.89        8.65     44.21 o
   3  24   2      245.61      283.11     46.66 o
  -2  25   2       14.86       36.71     49.90 o
  -1  25   2       25.94       69.20     45.34 o
   0  25   2      378.88      425.83     48.61 o
 -15   1   3      252.19      290.50     51.28 o
 -14   1   3      378.31      507.92     68.93 o
 -13   1   3        5.46      -49.94     52.48 o
 -12   1   3      259.54      248.09     54.83 o
 -11   1   3     1711.10     1639.16     67.57 o
 -10   1   3      694.66      614.74     26.86 o
  -9   1   3     1396.81     1541.55     36.16 o
  -8   1   3      104.04      119.51     22.64 o
  -7   1   3     1161.67     1231.44     36.65 o
  -6   1   3      518.04      573.19     31.67 o
  -5   1   3     5486.57     5632.68     46.21 o
  -4   1   3     7260.90     7445.99     62.55 o
  -3   1   3    23855.19    26690.45    382.01 o
  -2   1   3      683.49      632.24     37.18 o
  -1   1   3     7280.68     8049.46    183.94 o
   0   1   3     1049.39     1007.55     18.14 o
   1   1   3     4396.34     6117.32    157.56 o
   2   1   3     3863.60     4547.80     55.77 o
   3   1   3     1630.31     2037.47     21.65 o
   4   1   3      115.93      123.44     14.47 o
   5   1   3     1245.87     1384.02     23.54 o
   6   1   3       32.04       31.21     16.14 o
   7   1   3     2245.60     2278.55     42.02 o
   8   1   3      222.92      239.75     18.81 o
   9   1   3      679.93      562.39     61.40 o
  10   1   3     1138.54     1147.08     85.60 o
  11   1   3       30.51       53.98     54.54 o
  12   1   3      972.44     1129.19     66.70 o
  13   1   3      711.95      695.39     59.89 o
 -15   2   3      964.17     1134.19     61.95 o
 -14   2   3       68.54      100.06     60.56 o
 -13   2   3      477.65      507.76     60.27 o
 -12   2   3       92.86      119.08     40.18 o
 -11   2   3     1727.90     1680.98    146.02 o
 -10   2   3     4127.83     4137.89     50.63 o
  -9   2   3     1608.29     1968.14     49.80 o
  -8   2   3     1136.12     1032.96     25.39 o
  -7   2   3     6567.25     7201.84     64.03 o
  -6   2   3     1535.31     1310.85     63.40 o
  -5   2   3     4156.99     4565.82     48.95 o
  -4   2   3      336.11      375.11     39.49 o
  -3   2   3     1132.10     1409.71     29.76 o
  -2   2   3    19415.94    23311.37    198.16 o
  -1   2   3        1.26       47.30     20.42 o
   0   2   3     4372.25     6119.50     79.78 o
   1   2   3     4330.72     4992.73     51.81 o
   2   2   3     1069.86     1121.52     18.85 o
   3   2   3     1776.72     2462.07     45.76 o
   4   2   3     1033.63     1022.67     23.18 o
   5   2   3     1796.64     2381.68     39.43 o
   6   2   3      766.56      729.15     21.94 o
   7   2   3     6482.84     6854.64     69.51 o
   8   2   3     2751.01     2873.13     51.53 o
   9   2   3     2056.17     1994.93     38.20 o
  10   2   3      367.68      276.40     44.03 o
  11   2   3      638.99      630.41     51.76 o
  12   2   3      388.59      383.35     51.31 o
  13   2   3      633.87      718.59     61.25 o
 -15   3   3      118.53      105.25     64.22 o
 -14   3   3       73.14       71.54     43.89 o
 -13   3   3      312.65      401.47     53.14 o
 -12   3   3      166.11      213.41     40.51 o
 -11   3   3      639.36      573.65     49.52 o
 -10   3   3      380.83      355.11     37.44 o
  -9   3   3       37.72       18.47     21.19 o
  -8   3   3      401.10      490.75     32.50 o
  -7   3   3      748.01      852.47     28.37 o
  -6   3   3     3310.17     3774.66     39.27 o
  -5   3   3      140.48      118.06     17.96 o
  -4   3   3     1984.42     2777.12     62.92 o
  -3   3   3     1755.23     2372.74     57.74 o
  -2   3   3     5234.90     6359.34    148.70 o
  -1   3   3     3479.65     3728.18    167.73 o
   0   3   3     6095.29     7143.18    268.71 o
   1   3   3     5496.28     6472.22     46.10 o
   2   3   3    10171.24    10918.80     87.36 o
   3   3   3       36.97       20.50     15.33 o
   4   3   3     3321.34     3699.50     54.10 o
   5   3   3     1643.37     1922.23    112.23 o
   6   3   3     1581.59     1629.24     40.34 o
   7   3   3       36.06       -0.39     23.42 o
   8   3   3      370.67      356.31     33.66 o
   9   3   3      114.94       93.17     26.60 o
  10   3   3      932.20      831.98     36.09 o
  11   3   3      140.09      143.81     45.17 o
  12   3   3       87.30       67.12     47.73 o
  13   3   3      342.52      315.70     56.25 o
 -15   4   3      325.72      326.69     67.60 o
 -14   4   3      990.63     1090.85    134.70 o
 -13   4   3       74.07       54.49     55.72 o
 -12   4   3       83.04      104.72     33.11 o
 -11   4   3      143.54      167.84     24.28 o
 -10   4   3     1015.04      967.18     29.32 o
  -9   4   3      130.30      178.73     24.56 o
  -8   4   3      309.53      383.16     23.54 o
  -7   4   3     2433.41     2523.64     31.53 o
  -6   4   3      290.45      306.42     24.20 o
  -5   4   3      807.72      952.31     24.21 o
  -4   4   3     1704.29     2460.56     84.74 o
  -3   4   3      778.56      686.36     37.10 o
  -2   4   3      544.93      327.21     74.34 o
  -1   4   3    17539.42    20860.92     78.11 o
   0   4   3     2782.67     3135.00     34.63 o
   1   4   3      136.00      125.48     15.34 o
   2   4   3     9317.99    10359.98     58.24 o
   3   4   3      150.34      184.36     16.53 o
   4   4   3      911.01     1044.97     23.07 o
   5   4   3      794.81      926.26     28.26 o
   6   4   3     1284.76     1341.66     32.77 o
   7   4   3      236.81      219.25     26.50 o
   8   4   3      451.91      449.68     28.92 o
   9   4   3      563.25      568.38     32.28 o
  10   4   3       14.95        6.87     28.15 o
  11   4   3      416.26      436.83     49.17 o
  12   4   3      866.63      947.06     56.72 o
  13   4   3      153.93      190.14     51.95 o
 -15   5   3      865.35      980.94     75.09 o
 -14   5   3       95.07      121.60     60.67 o
 -13   5   3      900.25      915.21     75.89 o
 -12   5   3       47.54       40.60     33.56 o
 -11   5   3      489.47      510.98     27.38 o
 -10   5   3      557.44      620.28     27.73 o
  -9   5   3     2940.75     2785.27     51.89 o
  -8   5   3     1615.60     1588.21     32.64 o
  -7   5   3     1889.90     2183.20     45.42 o
  -6   5   3     1202.50     1183.24     20.97 o
  -5   5   3     3448.43     4047.09     31.10 o
  -4   5   3      515.19      540.72     36.01 o
  -3   5   3      264.29      208.28     18.54 o
  -2   5   3      854.61     1057.82     54.38 o
  -1   5   3     8283.00     9994.26     51.82 o
   0   5   3     4329.46     4658.73     42.91 o
   1   5   3      325.98      399.23     28.88 o
   2   5   3     1350.48     1452.97     25.22 o
   3   5   3     6917.19     7744.10     56.90 o
   4   5   3      276.58      263.89     18.10 o
   5   5   3     4961.43     5103.28    119.08 o
   6   5   3     1505.77     1498.80     34.40 o
   7   5   3      566.57      607.43     30.18 o
   8   5   3     1333.88     1326.48     37.34 o
   9   5   3      215.61      246.82     30.49 o
  10   5   3      139.40      118.84     29.66 o
  11   5   3      494.43      492.77     48.13 o
  12   5   3      535.92      480.73     58.98 o
  13   5   3      181.32      227.22     54.32 o
 -15   6   3       41.67       -6.07     63.40 o
 -14   6   3       31.87       66.91     50.22 o
 -13   6   3      111.73      118.86     46.00 o
 -12   6   3      155.23      195.37     45.81 o
 -11   6   3      736.75      755.15     29.63 o
 -10   6   3     2210.29     2108.61     36.32 o
  -9   6   3      478.01      637.07     26.84 o
  -8   6   3      338.77      284.30     22.42 o
  -7   6   3      385.35      399.78     18.34 o
  -6   6   3       17.93        4.20     14.76 o
  -5   6   3     1335.73     1373.04     30.26 o
  -4   6   3      727.00      716.88     24.83 o
  -3   6   3     4466.10     4768.36     51.26 o
  -2   6   3      977.86     1016.43     46.22 o
  -1   6   3      796.03      930.93     28.23 o
   0   6   3     2506.47     2922.19     33.96 o
   1   6   3     1198.64     1434.94     27.51 o
   2   6   3      149.82      167.56     15.53 o
   3   6   3     1251.90     1377.33     25.50 o
   4   6   3       11.95       32.03     16.23 o
   5   6   3      103.61       87.42     21.83 o
   6   6   3      205.57      174.64     24.72 o
   7   6   3     2671.72     2616.38     63.44 o
   8   6   3     1148.58     1137.82     36.36 o
   9   6   3      343.40      305.72     30.97 o
  10   6   3      799.92      818.56     38.19 o
  11   6   3      577.91      528.54     48.69 o
  12   6   3      164.36      210.35     49.59 o
  13   6   3       19.41       31.68     49.16 o
 -15   7   3       33.36       49.13     50.78 o
 -14   7   3      332.25      304.65     53.13 o
 -13   7   3     1765.97     1890.91     70.80 o
 -12   7   3        9.69        4.86     29.51 o
 -11   7   3      874.46      975.56     45.43 o
 -10   7   3      255.38      271.65     26.76 o
  -9   7   3      100.08       84.19     23.07 o
  -8   7   3      164.54      225.26     26.93 o
  -7   7   3      229.55      275.65     15.65 o
  -6   7   3     1876.71     1972.81     29.14 o
  -5   7   3     2497.95     2390.02     42.76 o
  -4   7   3     3158.83     4405.18     51.72 o
  -3   7   3     1715.05     2045.57     38.51 o
  -2   7   3      803.41     1060.83     41.56 o
  -1   7   3     1371.55     1380.64     54.65 o
   0   7   3     4285.83     4664.64     39.19 o
   1   7   3     3635.92     4083.18     46.36 o
   2   7   3    16730.10    19069.27    381.75 o
   3   7   3      439.62      551.35     28.67 o
   4   7   3      494.42      593.10     26.29 o
   5   7   3     1238.39     1225.23     40.47 o
   6   7   3      643.96      573.63     53.79 o
   7   7   3      327.01      275.39     28.55 o
   8   7   3      426.30      416.65     31.40 o
   9   7   3     1539.33     1539.52     56.99 o
  10   7   3        8.12       -0.37     30.71 o
  11   7   3     1176.34     1299.23     78.87 o
  12   7   3      120.59      120.06     49.41 o
  13   7   3       37.49       61.06     50.07 o
 -15   8   3        2.15       75.57     52.44 o
 -14   8   3     1901.15     2014.97    117.77 o
 -13   8   3      294.80      319.73     47.72 o
 -12   8   3       86.52       65.62     32.61 o
 -11   8   3     1132.37     1314.60     40.59 o
 -10   8   3     2096.27     2203.64     44.53 o
  -9   8   3      396.77      436.48     24.74 o
  -8   8   3      774.28      970.38     27.34 o
  -7   8   3     6088.22     6237.39     37.73 o
  -6   8   3      623.73      649.06     23.18 o
  -5   8   3      506.28      462.58     18.89 o
  -4   8   3      461.54      540.05     19.40 o
  -3   8   3      182.91      211.91     18.06 o
  -2   8   3     1993.07     2083.51     89.05 o
  -1   8   3     1281.78     1263.79     24.56 o
   0   8   3     3710.08     3960.46     70.16 o
   1   8   3      251.46      224.05     12.45 o
   2   8   3       83.66      131.42     23.35 o
   3   8   3      426.68      391.49     15.68 o
   4   8   3      163.47      195.59     15.42 o
   5   8   3     1101.34     1453.38     34.65 o
   6   8   3     4335.42     4088.05     60.80 o
   7   8   3      558.97      525.42     30.97 o
   8   8   3     1501.67     1512.30     41.01 o
   9   8   3     4312.14     4499.42     67.04 o
  10   8   3       51.53       38.11     31.17 o
  11   8   3      498.76      471.34     78.96 o
  12   8   3      380.55      530.91     53.31 o
  13   8   3       10.42       12.44     51.19 o
 -14   9   3      908.00      983.82     79.29 o
 -13   9   3       71.33      116.48     45.66 o
 -12   9   3      823.77      936.41     66.43 o
 -11   9   3      366.11      398.58     38.98 o
 -10   9   3      180.87      133.76     31.87 o
  -9   9   3      597.86      549.23     33.03 o
  -8   9   3      440.72      410.54     23.01 o
  -7   9   3      221.73      264.12     24.07 o
  -6   9   3     3075.29     3077.92     44.63 o
  -5   9   3      912.56      940.17     25.70 o
  -4   9   3       90.32      108.26     17.41 o
  -3   9   3     1611.43     1566.42     50.86 o
  -2   9   3     2891.28     3256.54     63.94 o
  -1   9   3     4356.84     4736.60     36.62 o
   0   9   3     5836.40     5822.72    112.14 o
   1   9   3     1101.70     1029.33     41.50 o
   2   9   3      267.72      276.75     18.36 o
   3   9   3     2311.04     2139.79     35.67 o
   4   9   3      541.52      593.24     41.55 o
   5   9   3     1244.92     1177.55     31.58 o
   6   9   3      127.45      107.80     26.31 o
   7   9   3      254.65      182.39     28.49 o
   8   9   3      125.04      107.33     29.44 o
   9   9   3      607.97      556.65     35.55 o
  10   9   3     2118.86     2142.97     51.38 o
  11   9   3      290.35      231.79     36.91 o
  12   9   3      415.37      447.12     52.22 o
 -14  10   3      105.58      100.50     51.14 o
 -13  10   3      659.19      679.13     52.02 o
 -12  10   3      837.60      789.81     40.89 o
 -11  10   3       72.20       98.05     32.00 o
 -10  10   3      694.24      631.60     39.13 o
  -9  10   3     1012.70      980.38     36.87 o
  -8  10   3      539.45      650.44     32.69 o
  -7  10   3      460.37      447.56     25.60 o
  -6  10   3      218.95      272.94     23.61 o
  -5  10   3      178.77      222.70     17.56 o
  -4  10   3      100.83      101.91     16.43 o
  -3  10   3     3060.16     3011.59     29.21 o
  -2  10   3     6670.68     6255.42    127.75 o
  -1  10   3      142.83      109.05     19.39 o
   0  10   3     1542.30     1744.35     90.16 o
   1  10   3      783.27      772.66     63.54 o
   2  10   3       17.62       35.96     12.50 o
   3  10   3      976.60      932.11     36.31 o
   4  10   3      435.91      376.01     25.17 o
   5  10   3     1413.43     1390.85     33.89 o
   6  10   3     2703.97     2841.08     70.92 o
   7  10   3      185.35      197.47     28.74 o
   8  10   3      134.82      113.03     30.97 o
   9  10   3      292.13      290.75     33.85 o
  10  10   3      373.07      384.17     36.39 o
  11  10   3     1202.50     1131.52     70.18 o
  12  10   3      573.21      579.15     52.70 o
 -14  11   3      433.73      435.23    101.70 o
 -13  11   3      230.55      218.71     49.16 o
 -12  11   3      194.74      242.60     37.24 o
 -11  11   3      119.51      185.39     55.91 o
 -10  11   3      234.42      183.00     33.09 o
  -9  11   3      178.00      144.54     32.41 o
  -8  11   3       82.85       81.35     29.20 o
  -7  11   3      271.77      346.63     22.62 o
  -6  11   3      580.91      652.81     20.36 o
  -5  11   3       64.85       67.77     16.19 o
  -4  11   3     4746.16     5018.90     45.46 o
  -3  11   3      749.08      659.18     21.66 o
  -2  11   3      238.73      243.25     23.87 o
  -1  11   3     1054.28     1002.76     24.84 o
   0  11   3     1122.29      994.33     41.13 o
   1  11   3      220.21      175.19     17.05 o
   2  11   3     1660.24     1743.22     88.05 o
   3  11   3       36.68       18.52     13.69 o
   4  11   3      101.42      107.41     24.12 o
   5  11   3      855.44      890.74     31.91 o
   6  11   3      253.60      188.17     28.16 o
   7  11   3       54.61       37.19     28.11 o
   8  11   3       99.39       77.43     31.51 o
   9  11   3      359.39      307.72     34.69 o
  10  11   3      127.27       84.88     33.21 o
  11  11   3       86.00      122.91     36.99 o
  12  11   3      164.06      209.12     48.67 o
 -14  12   3      350.69      321.31     77.36 o
 -13  12   3      483.10      658.19     53.71 o
 -12  12   3       27.03       29.90     34.72 o
 -11  12   3      372.05      411.07     37.19 o
 -10  12   3      151.48       89.72     33.16 o
  -9  12   3       40.54       43.60     31.98 o
  -8  12   3     2655.20     2608.13     48.49 o
  -7  12   3     1081.47     1135.72     33.42 o
  -6  12   3     1248.15     1297.49     31.19 o
  -5  12   3      234.84      251.46     18.57 o
  -4  12   3      565.68      603.80     20.64 o
  -3  12   3      219.23      233.05     23.91 o
  -2  12   3     3714.48     3542.23     37.65 o
  -1  12   3      307.68      407.95     24.42 o
   0  12   3      809.90      839.45    100.03 o
   1  12   3       60.93       62.44     15.50 o
   2  12   3      447.89      441.13     17.23 o
   3  12   3      487.43      438.98     22.88 o
   4  12   3     1775.56     1811.13     54.64 o
   5  12   3      416.72      407.72     29.12 o
   6  12   3     1050.88     1008.17     35.54 o
   7  12   3       65.52       27.42     28.68 o
   8  12   3       31.14        0.32     30.02 o
   9  12   3      372.67      403.03     37.44 o
  10  12   3       15.91      -11.62     34.47 o
  11  12   3     1391.98     1424.54     49.53 o
  12  12   3      121.33       90.15     47.34 o
 -13  13   3       57.06       71.38     38.24 o
 -12  13   3     1338.95     1382.25     65.89 o
 -11  13   3       36.34       24.17     35.10 o
 -10  13   3      550.05      566.90     37.90 o
  -9  13   3      180.18      207.75     34.87 o
  -8  13   3     1220.50     1108.41     37.76 o
  -7  13   3       56.61       57.89     22.42 o
  -6  13   3     2269.19     2326.74     38.70 o
  -5  13   3     1629.39     1855.74     31.49 o
  -4  13   3       36.98       46.31     17.54 o
  -3  13   3     1962.68     2358.30     29.34 o
  -2  13   3      279.38      168.94     32.47 o
  -1  13   3     5145.79     5859.42     48.60 o
   0  13   3      154.00      118.10     21.49 o
   1  13   3     6222.37     6253.65    100.34 o
   2  13   3       11.77        3.05     13.89 o
   3  13   3     3181.63     3371.86     57.30 o
   4  13   3      540.35      698.10     32.41 o
   5  13   3      271.21      258.91     24.61 o
   6  13   3      215.44      276.61     32.02 o
   7  13   3      137.46      151.74     30.58 o
   8  13   3      150.57      124.31     32.30 o
   9  13   3      206.97      204.87     34.59 o
  10  13   3      827.57      844.54     43.30 o
  11  13   3       92.57      128.40     56.51 o
 -13  14   3      484.09      515.34     44.18 o
 -12  14   3      615.34      613.81     42.34 o
 -11  14   3       21.00       20.86     35.33 o
 -10  14   3      156.00      169.15     35.54 o
  -9  14   3     3252.31     3106.01    101.36 o
  -8  14   3      815.40     1067.90     42.72 o
  -7  14   3      762.32      778.39     28.72 o
  -6  14   3      205.25      227.71     36.39 o
  -5  14   3      239.64      281.04     25.40 o
  -4  14   3      619.81      662.75     21.92 o
  -3  14   3      104.33       91.73     28.04 o
  -2  14   3     8034.87     7963.23    112.10 o
  -1  14   3     1104.80     1171.12     35.32 o
   0  14   3     1488.82     1955.16     87.40 o
   1  14   3       86.82       97.12     21.11 o
   2  14   3      181.14      165.91     27.30 o
   3  14   3      743.77      655.72     27.62 o
   4  14   3       53.91      115.74     27.56 o
   5  14   3      134.08      183.51     25.23 o
   6  14   3     3217.44     3353.00     60.90 o
   7  14   3      710.63      821.55     37.28 o
   8  14   3       56.98       32.12     32.02 o
   9  14   3      115.95       70.28     42.24 o
  10  14   3      214.76      272.49     49.49 o
  11  14   3      176.39      249.83     48.57 o
 -12  15   3      107.11      115.48     38.30 o
 -11  15   3      162.43      119.32     37.25 o
 -10  15   3     2863.62     3062.24     85.76 o
  -9  15   3      292.42      298.74     35.26 o
  -8  15   3       47.90       69.14     31.42 o
  -7  15   3      259.56      276.01     31.99 o
  -6  15   3     1686.56     1649.35     37.89 o
  -5  15   3      163.31      193.43     26.79 o
  -4  15   3      819.93      830.85     35.22 o
  -3  15   3      158.51      161.02     31.01 o
  -2  15   3     1256.76     1163.00     37.78 o
  -1  15   3     1112.53     1269.49     33.85 o
   0  15   3      292.32      313.90     25.53 o
   1  15   3       33.79       38.28     21.15 o
   2  15   3      949.15      926.64     32.51 o
   3  15   3       40.08       16.19     24.12 o
   4  15   3      614.64      732.91     42.74 o
   5  15   3      566.74      581.19     35.17 o
   6  15   3      263.18      230.89     41.03 o
   7  15   3      450.91      461.60     48.31 o
   8  15   3      883.27     1069.31     54.13 o
   9  15   3      213.78      148.92     46.21 o
  10  15   3      156.81      114.14     46.84 o
 -12  16   3       24.15       58.65     44.21 o
 -11  16   3     1966.48     2103.39     74.64 o
 -10  16   3     1500.17     1445.22     47.95 o
  -9  16   3       36.71       48.45     34.64 o
  -8  16   3      740.41      754.28     39.17 o
  -7  16   3      148.52      135.88     32.00 o
  -6  16   3      186.65      147.13     27.51 o
  -5  16   3      841.94     1043.22     32.82 o
  -4  16   3      317.70      340.59     33.61 o
  -3  16   3     1442.94     1450.34     50.13 o
  -2  16   3      281.19      269.13     32.06 o
  -1  16   3      623.48      559.13     29.36 o
   0  16   3      248.98      247.15     26.01 o
   1  16   3      837.92      904.55     46.66 o
   2  16   3     1068.08     1050.46     47.99 o
   3  16   3     3986.53     3739.65     68.27 o
   4  16   3      412.69      350.67     40.19 o
   5  16   3       26.93        6.46     33.49 o
   6  16   3      565.12      605.19     49.94 o
   7  16   3      181.18      198.43     45.10 o
   8  16   3      310.07      416.52     49.35 o
   9  16   3      345.05      429.35     88.77 o
  10  16   3      124.16      115.21     49.44 o
 -11  17   3      107.93      149.40     46.63 o
 -10  17   3      279.01      365.44     40.66 o
  -9  17   3       55.97       30.26     34.94 o
  -8  17   3        5.56        0.49     40.24 o
  -7  17   3       32.59       44.24     34.82 o
  -6  17   3      123.54       95.02     28.38 o
  -5  17   3      601.18      558.85     30.54 o
  -4  17   3      437.14      489.09     35.35 o
  -3  17   3       86.21       99.58     32.04 o
  -2  17   3       49.56       89.66     32.59 o
  -1  17   3      122.42      140.14     26.97 o
   0  17   3       62.89       63.11     25.04 o
   1  17   3      423.05      365.44     44.44 o
   2  17   3     1111.96     1185.00     50.60 o
   3  17   3      160.50      140.28     40.94 o
   4  17   3       76.28       91.40     38.92 o
   5  17   3      176.43      134.70     35.42 o
   6  17   3       22.29       48.48     45.08 o
   7  17   3       16.05       26.64     43.63 o
   8  17   3      752.93      865.98     93.42 o
   9  17   3       71.56      100.18     48.46 o
 -11  18   3      169.00      188.71     46.41 o
 -10  18   3       94.78      130.10     44.90 o
  -9  18   3      696.23      748.27     41.10 o
  -8  18   3      299.90      410.94     37.78 o
  -7  18   3      313.86      335.08     44.53 o
  -6  18   3     1064.10     1012.94     42.90 o
  -5  18   3     1125.38     1081.12     42.25 o
  -4  18   3     1771.55     1741.85     46.56 o
  -3  18   3       69.39       56.66     34.27 o
  -2  18   3     1642.09     1639.20     38.57 o
  -1  18   3     1247.96     1205.52     36.06 o
   0  18   3      543.27      596.62     39.04 o
   1  18   3      323.28      295.69     38.77 o
   2  18   3      542.65      555.76     45.42 o
   3  18   3      229.41      189.45     42.83 o
   4  18   3      616.64      682.93     47.42 o
   5  18   3      303.60      276.35     44.84 o
   6  18   3     1675.13     1715.68     64.38 o
   7  18   3      178.68      261.45     49.43 o
   8  18   3      445.49      502.47     54.55 o
   9  18   3      689.12      690.02     58.36 o
 -10  19   3     1304.71     1167.19     72.39 o
  -9  19   3      945.06      816.92    138.18 o
  -8  19   3      247.59      262.03     47.11 o
  -7  19   3      491.05      638.85     77.87 o
  -6  19   3      828.57      813.65     42.03 o
  -5  19   3      257.47      255.54     36.83 o
  -4  19   3      145.69      121.55     35.69 o
  -3  19   3       18.32       17.32     36.16 o
  -2  19   3      271.45      261.24     31.23 o
  -1  19   3      369.06      299.16     38.01 o
   0  19   3      141.78      127.97     38.22 o
   1  19   3        7.87       15.68     38.16 o
   2  19   3      321.14      338.71     39.67 o
   3  19   3      499.98      480.31     47.53 o
   4  19   3      463.35      356.18     46.54 o
   5  19   3     2811.23     2699.31     93.85 o
   6  19   3      216.60      240.07     64.65 o
   7  19   3      257.66      375.78     68.63 o
   8  19   3      240.32      396.90     53.53 o
  -9  20   3      194.57      276.98     58.45 o
  -8  20   3       29.55       18.35     54.26 o
  -7  20   3      192.43      202.50     43.11 o
  -6  20   3      538.00      523.02     44.46 o
  -5  20   3      100.15      124.31     36.30 o
  -4  20   3       49.14       63.27     37.62 o
  -3  20   3      248.39      320.02     50.60 o
  -2  20   3      296.79      263.43     39.65 o
  -1  20   3       89.55       86.55     37.95 o
   0  20   3      226.49      186.66     38.99 o
   1  20   3      809.76      831.70     45.38 o
   2  20   3       92.60      128.11     41.41 o
   3  20   3      515.80      556.43     44.52 o
   4  20   3       94.23       99.02     46.57 o
   5  20   3       39.86      -12.12     85.06 o
   6  20   3      157.29      196.42     64.48 o
   7  20   3      117.45      145.31     63.35 o
  -9  21   3       59.73      141.89     60.75 o
  -8  21   3      222.46      283.35     54.21 o
  -7  21   3      495.59      543.63     62.56 o
  -6  21   3      143.50      157.01     47.94 o
  -5  21   3     1011.47     1068.93     46.27 o
  -4  21   3      471.65      498.54     41.77 o
  -3  21   3      523.10      529.17     61.10 o
  -2  21   3      454.78      448.64     43.25 o
  -1  21   3      114.30      130.98     38.22 o
   0  21   3       93.39      126.98     41.74 o
   1  21   3      193.13      293.59     42.58 o
   2  21   3     1657.58     1833.16     80.94 o
   3  21   3      221.90      245.62     45.00 o
   4  21   3      695.58      733.91     53.18 o
   5  21   3      319.47      298.76     86.29 o
   6  21   3      548.83      488.14     65.54 o
  -8  22   3        3.24       43.60     51.46 o
  -7  22   3       91.38      138.87     52.63 o
  -6  22   3      580.08      531.61     74.36 o
  -5  22   3     1353.89     1510.27     53.07 o
  -4  22   3      502.24      508.08     44.38 o
  -3  22   3       23.24       -2.53     40.43 o
  -2  22   3      194.83      162.96     41.22 o
  -1  22   3        0.91       15.13     37.98 o
   0  22   3      330.60      300.06     43.58 o
   1  22   3      111.79      117.97     42.98 o
   2  22   3       87.69       81.28     42.83 o
   3  22   3      319.60      411.80     61.83 o
   4  22   3      116.07      122.03     43.93 o
   5  22   3       32.55      -47.51     64.37 o
  -6  23   3       98.54       96.34     67.92 o
  -5  23   3      244.84      255.21     55.61 o
  -4  23   3      658.72      612.65     55.66 o
  -3  23   3      201.45      162.40     43.30 o
  -2  23   3        9.33      -22.38     41.32 o
  -1  23   3       31.21       -1.48     40.86 o
   0  23   3        7.53       36.70     42.14 o
   1  23   3      137.50      150.91     44.62 o
   2  23   3      194.69      208.74     66.46 o
   3  23   3      232.57      221.34     45.87 o
   4  23   3       17.20       35.47     43.94 o
  -4  24   3       96.75       75.69     50.05 o
  -3  24   3      141.67      108.32     54.32 o
  -2  24   3      267.08      231.93     45.30 o
  -1  24   3       18.62        1.11     43.89 o
   0  24   3      314.99      279.23     46.52 o
   1  24   3       76.81       94.65     46.71 o
   2  24   3       18.57       35.53     44.53 o
 -16   0   4      746.84      887.36    148.12 o
 -15   0   4       50.21       23.69     59.17 o
 -14   0   4       25.87       75.61     92.85 o
 -13   0   4       41.64       84.35     55.39 o
 -12   0   4      209.90      246.23     99.92 o
 -11   0   4     1038.45     1142.66     91.94 o
 -10   0   4     1453.05     1372.04     52.15 o
  -9   0   4     4818.31     4829.50     77.75 o
  -8   0   4     4452.36     5031.61    170.65 o
  -7   0   4     7778.02     7055.14     80.57 o
  -6   0   4    13141.26    14116.84    212.03 o
  -5   0   4     8967.35     9706.76    341.52 o
  -4   0   4     3308.55     3042.58     55.84 o
  -3   0   4     1990.59     2185.50     75.77 o
  -2   0   4     8174.81     8455.55     64.03 o
  -1   0   4     1667.43     1754.31     42.37 o
   0   0   4    10906.89    11824.53     60.11 o
   1   0   4     6010.80     6265.68     58.48 o
   2   0   4      625.47      630.89     24.35 o
   3   0   4      494.61      472.16     23.41 o
   4   0   4     6673.36     6892.23     51.06 o
   5   0   4      289.52      314.90     27.29 o
   6   0   4     9756.20    10580.91    107.77 o
   7   0   4     1525.52     1428.13     39.51 o
   8   0   4       18.80       17.69     27.59 o
   9   0   4      198.96      159.07     35.95 o
  10   0   4      312.63      359.05     90.19 o
  11   0   4      981.21      853.68     98.22 o
  12   0   4        5.57      -44.61     60.97 o
  13   0   4     2695.35     3021.86    141.47 o
 -16   1   4       30.76      135.99     44.68 o
 -15   1   4        2.09       65.84     44.57 o
 -14   1   4     1160.14     1266.85     50.50 o
 -13   1   4      315.52      286.68     53.91 o
 -12   1   4      434.37      436.18     43.29 o
 -11   1   4        2.90       49.66     42.01 o
 -10   1   4       86.10       98.81     17.16 o
  -9   1   4        1.57       32.16     28.67 o
  -8   1   4      102.26      157.91     27.93 o
  -7   1   4     1752.72     1892.59     36.20 o
  -6   1   4     4844.67     4596.38     75.99 o
  -5   1   4        5.27       20.96     25.28 o
  -4   1   4     1633.97     1586.94     38.69 o
  -3   1   4       11.67       11.36     31.74 o
  -2   1   4     7103.91     8398.23    191.33 o
  -1   1   4       69.33       63.42     17.29 o
   0   1   4     5344.18     5987.62     32.97 o
   1   1   4     7827.34     8129.89     51.27 o
   2   1   4     2829.96     3183.01     32.34 o
   3   1   4      975.87     1128.73     19.31 o
   4   1   4      480.49      537.50     17.37 o
   5   1   4     2349.75     2181.56     38.22 o
   6   1   4      159.52      138.84     19.02 o
   7   1   4      819.49      787.90     26.04 o
   8   1   4      460.76      433.29     22.94 o
   9   1   4      367.96      352.95     30.24 o
  10   1   4       78.59      110.96     38.62 o
  11   1   4      440.28      434.94     44.82 o
  12   1   4     1210.16     1335.40     63.69 o
  13   1   4        5.82       11.45     53.01 o
 -16   2   4      107.07      118.00     53.24 o
 -15   2   4       77.45      161.97     42.73 o
 -14   2   4        0.09       77.84     40.71 o
 -13   2   4      248.66      237.01     45.40 o
 -12   2   4        6.05       -7.28     40.98 o
 -11   2   4      124.12      107.84     25.30 o
 -10   2   4     2929.65     3069.03     70.61 o
  -9   2   4      135.32      116.99     28.70 o
  -8   2   4     1069.34      985.37     74.79 o
  -7   2   4      840.59      897.27     32.52 o
  -6   2   4        2.50       -0.37     25.51 o
  -5   2   4      324.76      388.09     26.52 o
  -4   2   4     4796.96     5079.73     76.87 o
  -3   2   4      802.46      767.03     31.39 o
  -2   2   4      686.56      840.61     28.57 o
  -1   2   4     1069.26     1136.72     20.15 o
   0   2   4     1745.09     2097.91     31.08 o
   1   2   4      377.28      422.11     16.71 o
   2   2   4     5105.48     5629.49     34.27 o
   3   2   4      704.97      680.56     17.21 o
   4   2   4        2.73        2.87     14.24 o
   5   2   4      598.39      543.59     19.39 o
   6   2   4      294.25      286.66     19.80 o
   7   2   4        4.78       26.80     19.21 o
   8   2   4      626.62      606.22     28.96 o
   9   2   4       53.37       47.31     25.37 o
  10   2   4       54.69       28.44     41.63 o
  11   2   4      461.56      480.49     51.16 o
  12   2   4      453.04      505.60     63.73 o
  13   2   4       65.23      130.21     53.77 o
 -15   3   4        6.04       70.80     52.02 o
 -14   3   4       54.80       56.35     43.73 o
 -13   3   4      141.73      166.23     42.72 o
 -12   3   4      704.54      637.64     44.41 o
 -11   3   4      166.41      128.15     26.66 o
 -10   3   4     2310.17     2420.05     40.72 o
  -9   3   4      103.23      132.10     36.12 o
  -8   3   4      206.13      179.67     31.73 o
  -7   3   4      871.56      836.26     43.57 o
  -6   3   4     4214.08     4201.39     57.57 o
  -5   3   4      447.50      363.45     23.22 o
  -4   3   4     2392.42     2701.53     33.68 o
  -3   3   4      704.15      772.53     27.64 o
  -2   3   4        0.44       20.74     25.04 o
  -1   3   4     2073.12     1910.93     33.50 o
   0   3   4     3526.06     3486.21     43.87 o
   1   3   4     2254.36     2305.37     21.79 o
   2   3   4     4515.67     4807.15     29.94 o
   3   3   4      362.28      370.55     17.06 o
   4   3   4     1658.93     1533.06     23.37 o
   5   3   4     2097.49     1994.06     31.74 o
   6   3   4        8.39       25.72     22.22 o
   7   3   4     7892.34     8018.62    164.42 o
   8   3   4      188.71      173.19     28.48 o
   9   3   4        1.58       28.79     28.13 o
  10   3   4      168.00      174.83     43.18 o
  11   3   4      367.65      374.83     49.03 o
  12   3   4     1397.83     1635.93     65.15 o
  13   3   4       83.65      122.12     55.37 o
 -15   4   4      357.65      360.13     67.79 o
 -14   4   4        0.03       22.30     57.65 o
 -13   4   4       18.26       96.06     41.80 o
 -12   4   4      250.07      234.92     42.16 o
 -11   4   4     1677.00     1612.98     49.14 o
 -10   4   4      203.59      147.92     24.17 o
  -9   4   4     4245.43     4173.00     68.37 o
  -8   4   4       44.20       35.10     24.34 o
  -7   4   4    11092.45    10737.67     62.93 o
  -6   4   4     2769.28     2612.91     41.63 o
  -5   4   4       10.16        7.94     16.74 o
  -4   4   4       55.74       53.53     15.47 o
  -3   4   4      266.12      399.78     21.25 o
  -2   4   4     8979.69     9509.54     80.88 o
  -1   4   4     7488.45     8672.77     96.02 o
   0   4   4     2312.92     2477.61     34.07 o
   1   4   4        0.26       15.81     14.09 o
   2   4   4     5425.91     5664.39     47.75 o
   3   4   4     1612.79     1439.24     23.58 o
   4   4   4       16.88       44.66     17.11 o
   5   4   4     1044.38      999.95     25.33 o
   6   4   4     5897.11     6221.43     81.48 o
   7   4   4      776.28      691.80     31.45 o
   8   4   4      136.24      138.12     28.51 o
   9   4   4     1614.46     1521.08     41.62 o
  10   4   4      733.28      744.53     37.16 o
  11   4   4       42.89       -0.95     45.15 o
  12   4   4        6.80       82.95     49.05 o
  13   4   4     1319.92     1536.22     69.83 o
 -15   5   4      204.13      193.48     64.75 o
 -14   5   4      971.86      899.72     71.66 o
 -13   5   4      388.60      363.88     44.61 o
 -12   5   4       15.51       48.67     38.99 o
 -11   5   4     3098.99     2897.39     47.11 o
 -10   5   4      160.70      154.25     24.77 o
  -9   5   4       73.53       71.29     22.90 o
  -8   5   4     2046.93     1982.96     43.77 o
  -7   5   4      654.46      682.03     20.29 o
  -6   5   4     1256.52     1324.80     21.84 o
  -5   5   4      708.57      745.32     29.54 o
  -4   5   4      645.65      661.65     18.11 o
  -3   5   4      432.69      451.97     14.82 o
  -2   5   4     1489.82     1447.06     23.04 o
  -1   5   4     6853.53     7771.08    143.50 o
   0   5   4     5569.00     6374.54    241.50 o
   1   5   4    12090.76    13561.12    100.16 o
   2   5   4     1348.65     1238.34     20.75 o
   3   5   4      551.55      601.89     19.09 o
   4   5   4      240.58      199.81     18.76 o
   5   5   4     2432.62     2308.14     36.21 o
   6   5   4     1195.55     1175.38     33.55 o
   7   5   4      256.60      217.63     28.05 o
   8   5   4       10.11       36.33     27.93 o
   9   5   4      497.67      385.14     32.70 o
  10   5   4      425.68      336.94     34.18 o
  11   5   4       13.86        6.85     44.80 o
  12   5   4       30.93       -9.63     47.72 o
  13   5   4      352.64      394.36     58.52 o
 -15   6   4      258.80      242.11     63.62 o
 -14   6   4      149.53      183.64     63.85 o
 -13   6   4      204.38      250.14     45.10 o
 -12   6   4      275.47      209.77     30.17 o
 -11   6   4      178.45      192.75     28.25 o
 -10   6   4     3636.29     3830.34     63.43 o
  -9   6   4       39.24       41.69     23.18 o
  -8   6   4     1750.21     1839.59     31.22 o
  -7   6   4     1012.70     1010.06     22.44 o
  -6   6   4      439.17      457.65     18.75 o
  -5   6   4       65.33       52.05     16.61 o
  -4   6   4      424.86      578.76     56.90 o
  -3   6   4     1824.36     1820.71     33.52 o
  -2   6   4     3459.54     3320.18     21.24 o
  -1   6   4      101.36       78.95     22.58 o
   0   6   4      761.38      781.56     25.80 o
   1   6   4    11236.30    11646.85     80.69 o
   2   6   4      561.64      538.65     22.13 o
   3   6   4      196.58      188.58     16.36 o
   4   6   4       59.96       58.89     17.15 o
   5   6   4      805.22      745.76     24.04 o
   6   6   4       30.61       36.50     24.38 o
   7   6   4       10.44       42.84     26.41 o
   8   6   4     2480.67     2429.56     46.78 o
   9   6   4      100.25      117.43     31.06 o
  10   6   4      149.87      109.94     32.17 o
  11   6   4     1812.93     1904.90     72.99 o
  12   6   4      240.38      269.77     51.03 o
 -15   7   4        1.22        3.33     64.55 o
 -14   7   4        0.41       -0.05     60.44 o
 -13   7   4       22.61       27.27     43.34 o
 -12   7   4       33.32       43.04     30.29 o
 -11   7   4      252.09      236.70     26.53 o
 -10   7   4     1044.00     1030.57     30.79 o
  -9   7   4        0.68       29.94     22.60 o
  -8   7   4      183.19      158.08     16.05 o
  -7   7   4     2748.29     2826.04     30.42 o
  -6   7   4      111.13       88.44     17.33 o
  -5   7   4     4388.09     4581.74     82.45 o
  -4   7   4      557.74      479.74     17.38 o
  -3   7   4     9082.46     9509.00     67.60 o
  -2   7   4      157.75      142.14     11.61 o
  -1   7   4     1003.67     1049.58     26.98 o
   0   7   4        0.16        2.31     20.92 o
   1   7   4     3881.36     4072.36     25.81 o
   2   7   4     9683.71    10108.93     63.55 o
   3   7   4      463.91      474.76     17.64 o
   4   7   4     1926.60     1798.62     27.00 o
   5   7   4     2712.02     2434.22     31.76 o
   6   7   4      320.38      274.33     27.56 o
   7   7   4      860.25      713.51     33.13 o
   8   7   4      641.86      505.71     78.09 o
   9   7   4     1421.03     1443.71     44.33 o
  10   7   4      918.88      942.19     42.27 o
  11   7   4      717.06      801.40     54.60 o
  12   7   4       23.93       28.09     48.12 o
 -15   8   4      119.99      120.81     66.17 o
 -14   8   4      248.56      231.90     62.81 o
 -13   8   4        4.75       85.62     43.20 o
 -12   8   4        3.40       25.03     31.32 o
 -11   8   4      487.63      422.33     33.77 o
 -10   8   4      196.25      219.32     29.39 o
  -9   8   4       56.66       68.07     22.51 o
  -8   8   4       22.53       31.46     15.87 o
  -7   8   4      484.07      485.88     20.08 o
  -6   8   4       73.92       72.49     17.62 o
  -5   8   4      100.89       82.86     16.61 o
  -4   8   4     6003.03     6040.31     87.88 o
  -3   8   4     2034.35     1793.15     65.12 o
  -2   8   4      161.05      198.61     11.26 o
  -1   8   4      714.87      768.08     28.43 o
   0   8   4     1091.26     1189.60     28.61 o
   1   8   4     1156.94     1325.72     28.33 o
   2   8   4      761.96      727.88     19.74 o
   3   8   4      836.89      772.15     19.67 o
   4   8   4        6.76       17.92     16.18 o
   5   8   4      428.43      429.57     27.05 o
   6   8   4      424.67      357.07     58.08 o
   7   8   4      983.44      853.04     35.55 o
   8   8   4     1071.32     1100.68     52.88 o
   9   8   4     3645.86     3772.98     71.30 o
  10   8   4     2039.95     2185.69     51.21 o
  11   8   4      541.39      502.20     51.89 o
  12   8   4      174.55      269.64     52.45 o
 -15   9   4     1004.29      993.96    127.08 o
 -14   9   4       89.52      102.00     46.82 o
 -13   9   4       24.64       27.71     41.71 o
 -12   9   4        3.79       -7.60     31.85 o
 -11   9   4      430.13      395.90     34.99 o
 -10   9   4      344.70      338.95     32.00 o
  -9   9   4      111.16      112.91     23.20 o
  -8   9   4      241.61      232.65     17.73 o
  -7   9   4      327.36      364.92     20.99 o
  -6   9   4      149.76      157.36     36.71 o
  -5   9   4     3012.92     3310.92     38.31 o
  -4   9   4     3832.00     3752.42     52.76 o
  -3   9   4       64.22       34.89     14.15 o
  -2   9   4     1915.82     2024.71     27.81 o
  -1   9   4     3518.04     3452.43     39.18 o
   0   9   4     2507.62     2665.64     50.20 o
   1   9   4     1321.21     1384.52     28.88 o
   2   9   4     1177.91      958.99     18.01 o
   3   9   4      748.86      767.42     29.41 o
   4   9   4       39.34       42.08     16.05 o
   5   9   4      889.45      850.08     30.03 o
   6   9   4       43.68       32.24     25.97 o
   7   9   4      220.95      173.19     28.85 o
   8   9   4      171.46      104.56     30.74 o
   9   9   4      171.32      130.88     33.32 o
  10   9   4      496.48      442.80     39.65 o
  11   9   4       38.01       69.94     45.31 o
  12   9   4      775.20      840.37     62.92 o
 -14  10   4        6.02       23.33     48.36 o
 -13  10   4        8.54       48.37     44.20 o
 -12  10   4      490.80      401.17     36.32 o
 -11  10   4      134.36       84.26     32.22 o
 -10  10   4      333.57      314.76     32.74 o
  -9  10   4     1269.23     1193.76     37.76 o
  -8  10   4      202.84      209.56     22.40 o
  -7  10   4     1491.03     1531.61     30.70 o
  -6  10   4      238.52      224.61     18.78 o
  -5  10   4     1363.10     1239.38     52.56 o
  -4  10   4       15.52       30.21     15.69 o
  -3  10   4     6657.07     6665.45     49.92 o
  -2  10   4      306.45      308.58     22.02 o
  -1  10   4       17.27       18.21     19.59 o
   0  10   4       10.44        6.58     20.67 o
   1  10   4      549.69      467.67     32.42 o
   2  10   4      419.99      387.83     15.42 o
   3  10   4     1351.27     1355.52     22.60 o
   4  10   4       38.48       39.51     16.57 o
   5  10   4     2432.30     2388.70     54.03 o
   6  10   4     1889.07     1883.06     40.06 o
   7  10   4     1825.50     1756.41     46.95 o
   8  10   4      454.37      376.28     33.84 o
   9  10   4      431.14      429.43     36.04 o
  10  10   4      801.76      798.85     41.57 o
  11  10   4      238.38      212.95     38.50 o
  12  10   4       15.06       17.66     47.51 o
 -14  11   4      253.07      181.19     65.86 o
 -13  11   4      578.39      532.52     39.91 o
 -12  11   4      148.41       81.80     33.71 o
 -11  11   4      362.12      399.23     37.16 o
 -10  11   4      303.33      253.20     33.32 o
  -9  11   4      105.93       85.39     29.52 o
  -8  11   4      176.52      172.82     28.81 o
  -7  11   4       10.42       20.83     17.79 o
  -6  11   4      696.37      631.31     21.77 o
  -5  11   4      149.08      167.50     19.17 o
  -4  11   4       85.14      111.03     16.61 o
  -3  11   4     7209.59     7339.63     39.59 o
  -2  11   4     6361.83     6748.34     53.84 o
  -1  11   4        2.48       12.13     19.74 o
   0  11   4      822.72      906.88     31.15 o
   1  11   4       35.19       26.96      9.56 o
   2  11   4     4108.01     3984.22     40.69 o
   3  11   4      308.31      274.25     25.28 o
   4  11   4      960.81      935.84     24.30 o
   5  11   4       47.37       48.88     24.45 o
   6  11   4        0.02       41.26     26.67 o
   7  11   4      310.42      307.79     31.96 o
   8  11   4     2415.96     2348.80     74.73 o
   9  11   4     2447.72     2429.65     53.23 o
  10  11   4      439.95      448.31     39.31 o
  11  11   4      429.13      410.22     50.14 o
 -14  12   4      305.33      314.20     68.10 o
 -13  12   4       19.63       12.27     44.32 o
 -12  12   4      348.99      360.88     38.14 o
 -11  12   4      654.33      566.13     38.69 o
 -10  12   4     1818.59     1714.53     46.52 o
  -9  12   4        7.98       40.85     31.02 o
  -8  12   4     1244.86     1122.62     50.09 o
  -7  12   4      112.56      139.42     23.03 o
  -6  12   4      363.42      331.91     20.13 o
  -5  12   4     3107.54     3187.90     41.91 o
  -4  12   4     5641.88     5387.07     66.73 o
  -3  12   4     4033.76     4282.18     83.52 o
  -2  12   4     3341.17     3288.61     52.76 o
  -1  12   4      335.58      341.55     36.82 o
   0  12   4     2131.73     2033.77     35.26 o
   1  12   4      239.30      210.84     22.42 o
   2  12   4      162.03      128.35     14.43 o
   3  12   4       86.93       67.64     13.26 o
   4  12   4     1644.86     1661.26     36.42 o
   5  12   4      795.17      727.63     30.86 o
   6  12   4     1011.35      954.31     35.86 o
   7  12   4      162.89      216.04     41.85 o
   8  12   4      340.65      292.43     33.43 o
   9  12   4      399.46      416.25     38.08 o
  10  12   4      975.53      985.94     56.29 o
  11  12   4      498.66      539.03     71.28 o
 -13  13   4       29.95       59.41     44.05 o
 -12  13   4      149.45      129.77     64.76 o
 -11  13   4      556.90      612.49     62.90 o
 -10  13   4       29.52       25.62     33.64 o
  -9  13   4       56.07       49.49     30.84 o
  -8  13   4      199.83      187.09     30.37 o
  -7  13   4      230.44      213.68     24.48 o
  -6  13   4      966.23      938.15     31.99 o
  -5  13   4      150.60      189.10     18.71 o
  -4  13   4       18.34       18.51     17.16 o
  -3  13   4     1185.54     1168.62     27.91 o
  -2  13   4      156.84      154.84     22.53 o
  -1  13   4       74.08       82.97     22.26 o
   0  13   4        4.97        5.59      9.30 o
   1  13   4      120.87      106.12     11.68 o
   2  13   4      201.76      183.09     15.07 o
   3  13   4     2863.42     2862.12     75.50 o
   4  13   4      104.99      119.63     24.10 o
   5  13   4     2160.62     2149.55     42.60 o
   6  13   4      842.79      808.61     45.00 o
   7  13   4     1339.88     1354.01     54.67 o
   8  13   4       64.51      105.35     46.63 o
   9  13   4       33.63       43.44     44.22 o
  10  13   4        2.70       12.48     44.53 o
  11  13   4       45.42       32.16     45.67 o
 -13  14   4      212.97      281.41     48.17 o
 -12  14   4      100.67       46.07     43.27 o
 -11  14   4      521.16      385.55     47.83 o
 -10  14   4       72.48       24.70     34.48 o
  -9  14   4     2076.78     1936.47     79.83 o
  -8  14   4       26.98       50.29     29.57 o
  -7  14   4      165.16      104.40     24.92 o
  -6  14   4      929.20      913.97     30.89 o
  -5  14   4        1.31       15.69     18.26 o
  -4  14   4      230.32      227.25     19.71 o
  -3  14   4     1505.65     1517.51     29.53 o
  -2  14   4       76.57       74.53     21.25 o
  -1  14   4      415.52      386.75     35.58 o
   0  14   4      161.37      161.76     24.48 o
   1  14   4      610.95      559.79     28.97 o
   2  14   4      973.54      881.31     55.02 o
   3  14   4     2197.59     2099.04     67.63 o
   4  14   4     1257.46     1228.69     74.20 o
   5  14   4       72.65       16.90     38.37 o
   6  14   4       17.13       -5.26     40.19 o
   7  14   4       15.47        8.18     42.52 o
   8  14   4      160.83       97.79     43.67 o
   9  14   4      557.55      538.95     51.20 o
  10  14   4      916.23      826.81     57.08 o
 -13  15   4      228.93      253.90     45.89 o
 -12  15   4        0.09       37.72     43.97 o
 -11  15   4      272.78      232.66     46.16 o
 -10  15   4      246.59      259.24     44.46 o
  -9  15   4      127.49      121.09     33.83 o
  -8  15   4      376.87      349.87     33.35 o
  -7  15   4      259.29      236.79     27.68 o
  -6  15   4      616.61      589.30     28.99 o
  -5  15   4     1462.29     1431.51     35.33 o
  -4  15   4       21.45       27.43     22.77 o
  -3  15   4     4461.85     4554.53     65.69 o
  -2  15   4       70.62       61.42     24.78 o
  -1  15   4      110.35      127.50     25.09 o
   0  15   4      968.83      886.67     30.61 o
   1  15   4      177.98      155.29     26.31 o
   2  15   4     1203.55     1159.72     88.57 o
   3  15   4      191.44      190.47     49.99 o
   4  15   4      100.81      102.57     54.89 o
   5  15   4        8.39      113.15     35.07 o
   6  15   4       72.58       62.90     44.34 o
   7  15   4      315.37      344.19     48.00 o
   8  15   4       66.56       88.81     44.06 o
   9  15   4      316.46      272.30     49.39 o
  10  15   4       30.36       19.87     47.90 o
 -12  16   4        6.63      -22.25     44.60 o
 -11  16   4      695.88      598.49     82.07 o
 -10  16   4     1087.00     1183.56     84.02 o
  -9  16   4       53.52       82.88     42.22 o
  -8  16   4     1929.86     2009.89     47.54 o
  -7  16   4      161.31      207.09     28.72 o
  -6  16   4       13.60       -3.99     29.78 o
  -5  16   4     1161.34     1132.63     39.03 o
  -4  16   4     1480.16     1419.66     40.27 o
  -3  16   4     2454.78     2403.73     41.46 o
  -2  16   4      400.79      400.39     29.07 o
  -1  16   4     4680.02     4773.08     79.50 o
   0  16   4      796.18      737.74     29.41 o
   1  16   4        6.44       56.35     33.05 o
   2  16   4      275.72      299.89     43.68 o
   3  16   4      135.39      227.87     68.98 o
   4  16   4      190.03      173.87     46.31 o
   5  16   4     1952.95     2084.54     50.80 o
   6  16   4      530.01      536.70     60.36 o
   7  16   4      659.05      626.24     49.65 o
   8  16   4      275.23      369.85     50.92 o
   9  16   4       23.71       -0.04     47.51 o
 -11  17   4     2065.32     2019.99    110.32 o
 -10  17   4       22.80       34.10     42.68 o
  -9  17   4      502.32      501.41     63.29 o
  -8  17   4      287.51      305.17     59.85 o
  -7  17   4     1252.37     1204.42     58.91 o
  -6  17   4      414.22      433.01     35.41 o
  -5  17   4     1646.93     1528.37     43.09 o
  -4  17   4       13.22       23.58     28.28 o
  -3  17   4      695.11      700.85     33.08 o
  -2  17   4      698.98      697.35     31.75 o
  -1  17   4      252.75      227.09     27.77 o
   0  17   4        0.05       29.64     32.96 o
   1  17   4      627.54      587.11     40.86 o
   2  17   4     1349.01     1405.57     53.44 o
   3  17   4     2324.67     2631.76     66.83 o
   4  17   4      940.88      957.39     49.27 o
   5  17   4      610.40      674.22     48.18 o
   6  17   4      184.67      168.31     44.11 o
   7  17   4      319.71      335.19     50.12 o
   8  17   4      537.41      509.82     55.04 o
   9  17   4        2.61       35.65     49.54 o
 -11  18   4      409.03      482.48     65.86 o
 -10  18   4       69.46      -14.18     60.44 o
  -9  18   4       15.10        3.02     56.33 o
  -8  18   4       77.92        6.63     56.22 o
  -7  18   4     1721.53     1667.57     85.80 o
  -6  18   4        4.59       22.60     32.05 o
  -5  18   4       56.03       44.55     32.53 o
  -4  18   4      215.56      211.28     30.59 o
  -3  18   4      134.16      142.47     29.14 o
  -2  18   4     1857.46     1809.87     41.16 o
  -1  18   4       25.36       -9.42     27.30 o
   0  18   4      685.10      686.01     40.80 o
   1  18   4      568.16      629.22     41.14 o
   2  18   4      933.47      899.56     51.74 o
   3  18   4      129.96      121.99     43.98 o
   4  18   4      107.75      136.46     43.40 o
   5  18   4      742.65      729.50     47.13 o
   6  18   4      111.43      183.03     48.20 o
   7  18   4        3.32       39.17     47.90 o
   8  18   4        7.28       34.86     49.80 o
 -10  19   4       16.07       21.85     58.28 o
  -9  19   4      331.29      387.89     64.59 o
  -8  19   4      406.45      363.49     73.85 o
  -7  19   4       55.77      115.49     70.22 o
  -6  19   4     1362.90     1309.42     54.68 o
  -5  19   4      169.24      148.04     35.25 o
  -4  19   4      675.10      613.76     35.86 o
  -3  19   4        0.02       -8.89     29.11 o
  -2  19   4       23.64       63.32     29.31 o
  -1  19   4      160.71      167.98     38.08 o
   0  19   4      827.37      837.15     43.45 o
   1  19   4      362.22      385.88     40.55 o
   2  19   4      203.05      220.90     39.86 o
   3  19   4      213.43      249.06     48.11 o
   4  19   4      103.43       88.58     42.95 o
   5  19   4      240.70      212.85     59.66 o
   6  19   4       84.34       48.66     58.42 o
   7  19   4       88.95       83.22     51.49 o
  -9  20   4       29.46       10.43     61.19 o
  -8  20   4      717.81      636.40     60.62 o
  -7  20   4       32.15       42.50     63.79 o
  -6  20   4       31.67        1.53     42.55 o
  -5  20   4      118.47      134.32     36.31 o
  -4  20   4       54.77       45.21     35.54 o
  -3  20   4      119.79      142.96     30.38 o
  -2  20   4       98.37      109.95     35.28 o
  -1  20   4     1739.63     1685.96     67.09 o
   0  20   4        2.73       -9.01     39.12 o
   1  20   4       27.15        8.14     38.36 o
   2  20   4       26.69       70.05     38.09 o
   3  20   4      191.22      214.25     47.34 o
   4  20   4      340.81      300.86     47.37 o
   5  20   4     1199.02     1342.77     93.17 o
   6  20   4        7.41       14.96     58.83 o
   7  20   4      875.84      958.09     78.44 o
  -8  21   4       25.59       48.08     51.84 o
  -7  21   4      212.38      212.40     69.87 o
  -6  21   4       99.47      132.20    117.39 o
  -5  21   4     1530.04     1504.68     51.26 o
  -4  21   4        0.20       12.15     37.22 o
  -3  21   4        0.94      -34.04     46.95 o
  -2  21   4       35.82       53.50     37.05 o
  -1  21   4        0.63       11.85     37.59 o
   0  21   4       54.59       52.02     38.59 o
   1  21   4      285.90      243.08     41.35 o
   2  21   4     1208.59     1297.16     51.99 o
   3  21   4      321.36      402.31     45.00 o
   4  21   4      435.53      508.61     52.08 o
   5  21   4        0.39       -6.66     62.43 o
   6  21   4       87.17       55.89     63.27 o
  -7  22   4     1734.95     1863.81     95.23 o
  -6  22   4        0.81        7.62     70.17 o
  -5  22   4        2.42      -26.56     40.20 o
  -4  22   4        4.94       10.79     48.33 o
  -3  22   4      290.78      224.73     51.40 o
  -2  22   4      142.79      108.26     49.11 o
  -1  22   4       14.27      -36.16     39.88 o
   0  22   4      758.64      844.59     48.46 o
   1  22   4      432.65      404.86     46.13 o
   2  22   4       74.63      105.81     43.83 o
   3  22   4      194.25      196.75     44.54 o
   4  22   4      153.36      229.14     63.95 o
   5  22   4        0.60       24.59     66.10 o
  -6  23   4     1554.60     1556.42    157.36 o
  -5  23   4        7.16       14.44     49.93 o
  -4  23   4      987.55     1016.03     73.37 o
  -3  23   4      203.03      172.95     50.33 o
  -2  23   4        2.65        4.24     50.35 o
  -1  23   4        0.14      -12.33     51.12 o
   0  23   4      492.25      576.24     47.87 o
   1  23   4      787.31      773.89     50.20 o
   2  23   4       12.31       14.41     43.36 o
   3  23   4     1320.09     1393.22     56.80 o
  -4  24   4      173.50      211.40     53.10 o
  -3  24   4       46.35       74.19     52.46 o
  -2  24   4      315.42      297.47     71.17 o
  -1  24   4      299.71      312.41     58.67 o
   0  24   4       10.22      -31.20     54.27 o
   1  24   4       83.66      114.07     54.49 o
 -16   1   5      183.96      176.23     46.01 o
 -15   1   5      910.56      852.40     50.54 o
 -14   1   5       18.24        6.18     40.52 o
 -13   1   5     2400.68     2428.07     59.19 o
 -12   1   5      556.99      530.70     59.62 o
 -11   1   5      197.17      230.41     25.54 o
 -10   1   5      696.30      775.94     37.12 o
  -9   1   5      134.37      149.37     30.47 o
  -8   1   5      937.56     1080.63     35.25 o
  -7   1   5     5764.14     5358.96     52.42 o
  -6   1   5        4.77        4.71     25.71 o
  -5   1   5      958.89      846.32     29.34 o
  -4   1   5       47.94       89.91     28.73 o
  -3   1   5     4685.24     4576.82     90.09 o
  -2   1   5       16.68       16.83     14.21 o
  -1   1   5      195.16      176.10     16.23 o
   0   1   5     9548.98    10379.06     44.31 o
   1   1   5     4818.28     5149.03     40.35 o
   2   1   5      674.20      812.16     17.90 o
   3   1   5      616.19      611.17     17.80 o
   4   1   5      778.85      709.70     19.16 o
   5   1   5      596.98      583.12     19.59 o
   6   1   5     7832.38     8132.01     57.83 o
   7   1   5       33.85       29.24     19.79 o
   8   1   5       11.32       29.90     20.94 o
   9   1   5        0.15        4.23     25.92 o
  10   1   5      114.77      137.78     39.66 o
  11   1   5     1250.25     1326.99     53.63 o
  12   1   5      233.49      253.22     53.10 o
 -16   2   5      528.85      462.03     77.58 o
 -15   2   5      559.36      586.80     47.69 o
 -14   2   5      103.89       17.94     39.81 o
 -13   2   5        0.18       -4.75     38.71 o
 -12   2   5      361.47      398.19     39.32 o
 -11   2   5     1079.37      986.29     64.38 o
 -10   2   5     2183.25     2318.29     47.01 o
  -9   2   5     1403.41     1374.95     45.54 o
  -8   2   5     8833.92     8552.80     92.90 o
  -7   2   5     1062.70     1173.80     33.42 o
  -6   2   5     1431.51     1431.28     32.79 o
  -5   2   5        1.93       24.47     28.10 o
  -4   2   5     3857.26     4113.24     46.91 o
  -3   2   5     5351.19     5809.35     43.53 o
  -2   2   5     3809.78     4531.07     67.99 o
  -1   2   5     6507.00     7066.83     40.07 o
   0   2   5     1529.85     1676.41     25.31 o
   1   2   5     4115.40     4378.41     44.17 o
   2   2   5        4.45       16.08     14.41 o
   3   2   5      362.28      317.13     16.10 o
   4   2   5     1679.40     1507.63     22.69 o
   5   2   5    16456.69    17860.69     62.53 o
   6   2   5      384.52      318.98     21.49 o
   7   2   5      272.78      246.28     22.16 o
   8   2   5       45.43       31.24     26.54 o
   9   2   5       88.57      134.41     28.16 o
  10   2   5      227.37      182.95     39.65 o
  11   2   5     1042.13     1209.72     59.64 o
  12   2   5     2439.93     2835.14     99.23 o
 -16   3   5      183.61      194.19     54.33 o
 -15   3   5      482.01      443.58     46.29 o
 -14   3   5      454.70      454.78     43.06 o
 -13   3   5      189.97      161.90     39.75 o
 -12   3   5      532.48      506.67     39.91 o
 -11   3   5        4.08       26.31     25.56 o
 -10   3   5        0.87        0.00     32.71 o
  -9   3   5      444.14      406.95     36.79 o
  -8   3   5     1670.28     1763.65     39.18 o
  -7   3   5     1604.35     1418.90     37.27 o
  -6   3   5      489.35      530.99     33.84 o
  -5   3   5     1412.72     1731.23    152.96 o
  -4   3   5     2684.80     2803.17     35.28 o
  -3   3   5      906.49      748.34     22.46 o
  -2   3   5       19.77       36.76     21.54 o
  -1   3   5     3002.31     3163.72     48.20 o
   0   3   5     3265.79     3743.09     47.81 o
   1   3   5      127.67      158.05     24.45 o
   2   3   5      597.11      618.70     20.47 o
   3   3   5      222.53      220.31     16.62 o
   4   3   5     6934.35     7248.20     57.21 o
   5   3   5      346.70      306.09     20.02 o
   6   3   5      239.94      201.00     24.35 o
   7   3   5       44.91       57.59     24.76 o
   8   3   5      627.96      604.18     31.17 o
   9   3   5      239.50      223.28     31.67 o
  10   3   5      510.80      422.91     48.56 o
  11   3   5       55.92       84.27     47.49 o
  12   3   5      788.97      801.26     60.36 o
 -15   4   5      110.20      105.93     52.09 o
 -14   4   5      122.65      120.35     40.10 o
 -13   4   5      197.16      216.26     38.50 o
 -12   4   5      308.35      311.30     37.38 o
 -11   4   5     6517.81     6769.84     59.73 o
 -10   4   5      414.35      375.26     48.74 o
  -9   4   5       28.12      -18.55     34.15 o
  -8   4   5      595.15      623.60     39.27 o
  -7   4   5        1.40       -7.88     24.43 o
  -6   4   5     2633.99     2349.09    102.50 o
  -5   4   5      130.00      148.12     21.36 o
  -4   4   5     1650.42     1732.03     29.97 o
  -3   4   5     1001.79      941.75     22.58 o
  -2   4   5      845.41      820.81     27.02 o
  -1   4   5     4606.38     5402.80     65.08 o
   0   4   5     5112.74     4945.68     44.33 o
   1   4   5      175.58      143.88     15.80 o
   2   4   5     4520.04     4772.42     37.58 o
   3   4   5     1310.46     1251.25     21.86 o
   4   4   5     1050.34      955.74     22.06 o
   5   4   5       70.85       45.42     19.64 o
   6   4   5      676.24      637.95     31.37 o
   7   4   5     1343.43     1268.64     61.94 o
   8   4   5      407.93      382.02     32.82 o
   9   4   5      159.72      140.37     32.04 o
  10   4   5     1565.10     1542.55     79.07 o
  11   4   5       63.91       84.61     47.84 o
  12   4   5       71.11      181.87     52.43 o
 -15   5   5      168.10      183.29     65.12 o
 -14   5   5      165.39      195.07     72.44 o
 -13   5   5      125.20      123.31     38.01 o
 -12   5   5     1557.20     1474.44     37.76 o
 -11   5   5      117.43      144.26     27.40 o
 -10   5   5     1269.02     1195.79     34.07 o
  -9   5   5      624.28      581.39     46.89 o
  -8   5   5       80.02       62.79     21.92 o
  -7   5   5     1933.12     1860.60     40.83 o
  -6   5   5      214.70      273.66     45.26 o
  -5   5   5     2317.59     1937.63     58.39 o
  -4   5   5      319.85      276.58     19.64 o
  -3   5   5     6894.86     7022.63     40.51 o
  -2   5   5     1386.95     1384.20     24.16 o
  -1   5   5      292.26      266.40     23.92 o
   0   5   5     3341.97     3126.37     37.99 o
   1   5   5     6634.85     6472.82     52.86 o
   2   5   5       58.58       51.36     15.65 o
   3   5   5      761.08      766.91     35.54 o
   4   5   5     6054.14     6031.10     43.35 o
   5   5   5      215.68      227.98     22.04 o
   6   5   5     2964.32     2613.16    180.52 o
   7   5   5       12.93        9.69     27.65 o
   8   5   5       95.60       87.19     29.41 o
   9   5   5      985.87      969.42     39.83 o
  10   5   5      174.60      176.68     33.37 o
  11   5   5     1256.89     1232.67    149.43 o
  12   5   5        4.63       17.69     49.48 o
 -15   6   5      298.56      319.99     56.12 o
 -14   6   5       16.54       27.25     48.86 o
 -13   6   5        3.41       52.36     47.69 o
 -12   6   5       96.69       84.22     28.75 o
 -11   6   5      554.85      582.72     36.06 o
 -10   6   5      364.39      408.65     31.57 o
  -9   6   5       37.89       58.80     27.81 o
  -8   6   5     2623.93     2539.31     59.22 o
  -7   6   5      382.33      376.78     18.89 o
  -6   6   5       55.26       48.42     16.87 o
  -5   6   5      451.72      337.00     23.30 o
  -4   6   5      288.81      252.73     17.75 o
  -3   6   5      442.11      497.73     38.45 o
  -2   6   5     1125.02     1292.36     17.01 o
  -1   6   5     3973.12     4458.57     43.24 o
   0   6   5      555.93      607.68     25.78 o
   1   6   5     1300.40     1241.29     27.18 o
   2   6   5      703.66      783.38     19.80 o
   3   6   5        1.65        1.18     16.06 o
   4   6   5      110.52      115.96     18.79 o
   5   6   5      448.87      396.80     23.06 o
   6   6   5        5.04       17.71     25.80 o
   7   6   5       31.32       27.66     27.11 o
   8   6   5     3350.20     3208.04     53.95 o
   9   6   5     1335.99     1441.20     44.82 o
  10   6   5       62.18       26.26     31.21 o
  11   6   5        7.49       23.98     46.35 o
  12   6   5      660.34      736.79     71.16 o
 -15   7   5      171.43      155.65     53.94 o
 -14   7   5       88.40       91.76     61.10 o
 -13   7   5        8.31       34.53     54.39 o
 -12   7   5     1519.92     1457.87     43.17 o
 -11   7   5        0.65        8.52     25.04 o
 -10   7   5      340.19      311.26     26.37 o
  -9   7   5      828.69      828.29     33.23 o
  -8   7   5      162.39      169.28     18.31 o
  -7   7   5      130.66      146.19     20.33 o
  -6   7   5      201.69      209.60     17.76 o
  -5   7   5     4620.17     4542.14     79.04 o
  -4   7   5      221.93      178.77     12.77 o
  -3   7   5     1196.62     1303.14     24.69 o
  -2   7   5     1139.17     1060.01     20.48 o
  -1   7   5     1906.36     1883.45     75.75 o
   0   7   5      268.69      274.37     23.75 o
   1   7   5     5123.45     4950.82    149.04 o
   2   7   5     4631.56     5111.60     82.00 o
   3   7   5        0.10       15.23     16.06 o
   4   7   5      843.05      789.64     63.64 o
   5   7   5     1311.97     1230.94     27.99 o
   6   7   5      831.82      753.64     33.06 o
   7   7   5       12.93       23.08     28.00 o
   8   7   5      398.56      392.57     33.85 o
   9   7   5      278.94      260.07     32.72 o
  10   7   5      287.65      224.34     36.08 o
  11   7   5      443.53      465.76     60.73 o
  12   7   5      174.04      161.69     51.60 o
 -15   8   5       21.58       60.57     55.47 o
 -14   8   5        0.09       19.44     57.90 o
 -13   8   5      316.25      309.13     45.36 o
 -12   8   5      291.28      318.73     34.31 o
 -11   8   5     1881.37     1944.85     38.71 o
 -10   8   5      136.58      173.29     25.34 o
  -9   8   5        3.33        9.22     22.76 o
  -8   8   5      451.15      484.29     25.48 o
  -7   8   5     2367.80     2484.52     30.52 o
  -6   8   5     3219.20     3289.58     31.85 o
  -5   8   5       85.52       73.14     15.95 o
  -4   8   5       47.36       42.78     13.27 o
  -3   8   5        0.66       -4.89     11.86 o
  -2   8   5       17.39       18.19     16.97 o
  -1   8   5     7762.20     8436.71    165.36 o
   0   8   5     6370.46     6647.72    187.25 o
   1   8   5      516.85      401.95     28.15 o
   2   8   5     4351.82     4522.59     51.56 o
   3   8   5     1044.46     1071.13     22.50 o
   4   8   5     3854.05     3857.40     38.28 o
   5   8   5        1.41       -1.37     19.18 o
   6   8   5       52.08       19.80     26.61 o
   7   8   5     2536.46     2564.45     68.24 o
   8   8   5     3499.84     3725.20     57.95 o
   9   8   5        7.78        3.86     33.20 o
  10   8   5     1678.35     1808.29     63.99 o
  11   8   5       19.15        3.74     44.67 o
 -15   9   5        0.12      -31.57     66.59 o
 -14   9   5      195.21      167.46     67.64 o
 -13   9   5      173.56      176.94     56.35 o
 -12   9   5      468.49      414.59     36.35 o
 -11   9   5      552.10      477.87     41.97 o
 -10   9   5     1607.81     1427.44     33.91 o
  -9   9   5      621.36      647.61     27.23 o
  -8   9   5      740.27      709.63     21.95 o
  -7   9   5      450.20      413.13     20.85 o
  -6   9   5     2254.08     2243.67     28.56 o
  -5   9   5       13.90       20.70     15.86 o
  -4   9   5    10698.91    10727.50    145.60 o
  -3   9   5     3268.25     3409.15     25.33 o
  -2   9   5       13.13      -12.42     18.20 o
  -1   9   5     3324.64     3335.19     41.54 o
   0   9   5     1093.84     1059.76     45.41 o
   1   9   5     7242.48     7355.37     60.02 o
   2   9   5     2580.98     2466.42     48.45 o
   3   9   5       26.47       19.27     15.49 o
   4   9   5      338.55      307.47     19.74 o
   5   9   5       57.68       82.13     19.21 o
   6   9   5      153.65      115.21     28.43 o
   7   9   5     2431.40     2413.02     50.59 o
   8   9   5     1334.77     1414.80     44.43 o
   9   9   5     1630.73     1787.89     63.38 o
  10   9   5      437.09      361.75     37.90 o
  11   9   5       61.97       40.54     46.55 o
 -14  10   5        9.62       -6.24     60.99 o
 -13  10   5        8.62        9.24     40.46 o
 -12  10   5        0.52        0.16     41.21 o
 -11  10   5      250.51      227.94     32.99 o
 -10  10   5       40.36       81.18     30.10 o
  -9  10   5      607.26      598.05     27.04 o
  -8  10   5       28.06       34.81     17.85 o
  -7  10   5     1705.86     1672.85     27.83 o
  -6  10   5     3646.41     3725.24     58.34 o
  -5  10   5     1498.82     1312.29     29.10 o
  -4  10   5      290.11      235.86     16.12 o
  -3  10   5      284.62      217.36     13.35 o
  -2  10   5       19.14       26.85     19.40 o
  -1  10   5      217.90      227.11     24.21 o
   0  10   5        5.49       -1.64     22.02 o
   1  10   5        4.76       15.65     22.71 o
   2  10   5      997.53      944.08     19.41 o
   3  10   5      243.69      201.42     17.51 o
   4  10   5        1.83       16.25     16.88 o
   5  10   5       63.15       72.90     25.03 o
   6  10   5      165.66      156.36     27.93 o
   7  10   5     1743.47     1649.78     55.84 o
   8  10   5     2007.26     1961.32     48.00 o
   9  10   5     2185.20     2199.64     72.52 o
  10  10   5      145.21      154.68     37.20 o
  11  10   5        3.70       26.90     67.06 o
 -14  11   5      180.28      172.58     62.09 o
 -13  11   5       49.49       31.39     41.77 o
 -12  11   5       83.50       35.37     41.92 o
 -11  11   5       10.37       22.02     40.11 o
 -10  11   5       72.54       79.41     30.83 o
  -9  11   5      980.97     1055.55     36.15 o
  -8  11   5       62.88       68.75     18.64 o
  -7  11   5     1008.15      924.70     40.36 o
  -6  11   5      266.47      256.33     20.28 o
  -5  11   5     3417.82     3421.64     40.58 o
  -4  11   5        2.21       -6.61     15.71 o
  -3  11   5      311.46      310.54     14.20 o
  -2  11   5      417.92      390.10     29.01 o
  -1  11   5     2080.56     2014.00     40.82 o
   0  11   5     1459.04     1237.63     32.02 o
   1  11   5      867.00      817.98     28.91 o
   2  11   5     3289.04     3473.82     49.17 o
   3  11   5       24.54       21.23     15.47 o
   4  11   5      157.71      111.85     22.48 o
   5  11   5      146.66      101.51     24.56 o
   6  11   5      994.76      915.88     35.96 o
   7  11   5      293.09      271.98     32.21 o
   8  11   5     1045.85     1070.43     54.06 o
   9  11   5       71.50       84.90     43.36 o
  10  11   5      124.21       84.24     44.70 o
  11  11   5     1043.26     1108.60     60.59 o
 -14  12   5      206.31      175.96     65.77 o
 -13  12   5      121.77      124.79     45.20 o
 -12  12   5      104.73       58.81     42.57 o
 -11  12   5       46.50        5.11     39.96 o
 -10  12   5     1071.47     1099.84     50.86 o
  -9  12   5        5.40       29.63     29.68 o
  -8  12   5      183.46      172.00     28.80 o
  -7  12   5     1362.97     1378.36     26.60 o
  -6  12   5     1633.76     1702.41     28.70 o
  -5  12   5      205.12      198.71     19.33 o
  -4  12   5     1096.83     1095.18     22.02 o
  -3  12   5      906.95      946.64     26.14 o
  -2  12   5       97.96       90.60     21.58 o
  -1  12   5       55.88       50.35     21.45 o
   0  12   5     1399.66     1422.36     51.13 o
   1  12   5     1367.23     1359.50     43.31 o
   2  12   5       48.10       36.55     23.32 o
   3  12   5     2667.74     2684.59     74.47 o
   4  12   5      187.59      187.37     37.37 o
   5  12   5      146.98      128.73     39.33 o
   6  12   5        4.27        5.82     38.82 o
   7  12   5      341.60      275.26     43.04 o
   8  12   5     1780.73     1712.94     66.93 o
   9  12   5      687.35      708.47     61.95 o
  10  12   5      647.61      510.94     53.54 o
 -13  13   5       16.31       30.97     44.81 o
 -12  13   5      390.59      373.55     49.02 o
 -11  13   5      402.06      330.52     46.68 o
 -10  13   5      285.87      259.33     44.44 o
  -9  13   5        7.99       30.37     37.19 o
  -8  13   5      948.91      818.27     43.33 o
  -7  13   5      172.66      190.29     23.19 o
  -6  13   5       84.52      104.11     18.10 o
  -5  13   5       46.86       40.02     17.74 o
  -4  13   5     9332.33     9211.12    127.58 o
  -3  13   5     1704.43     1718.79     31.73 o
  -2  13   5     1734.49     1679.89     65.29 o
  -1  13   5        3.71       50.42     21.58 o
   0  13   5      244.10      222.62     26.04 o
   1  13   5     2236.38     2055.36     42.71 o
   2  13   5     2575.67     2606.04     55.38 o
   3  13   5     2502.39     2354.27     70.30 o
   4  13   5        2.00      -10.81     36.99 o
   5  13   5      856.36      871.52     48.88 o
   6  13   5      436.16      421.76     47.02 o
   7  13   5       33.60        9.76     43.45 o
   8  13   5      289.20      266.32     46.74 o
   9  13   5     1437.13     1566.20     65.09 o
  10  13   5      193.03      202.10     49.59 o
 -13  14   5      159.29      175.40     52.65 o
 -12  14   5      560.72      452.69     49.32 o
 -11  14   5      101.40      113.59     43.71 o
 -10  14   5      159.74      156.03     54.31 o
  -9  14   5     1777.16     1905.63     55.71 o
  -8  14   5      216.38      235.48     38.65 o
  -7  14   5     1088.04     1020.52     39.86 o
  -6  14   5      499.39      572.60     38.50 o
  -5  14   5     1305.16     1246.56     34.16 o
  -4  14   5      772.01      759.63     27.15 o
  -3  14   5      160.46      163.18     23.25 o
  -2  14   5     1309.32     1212.79     30.96 o
  -1  14   5     2213.40     2293.02     35.99 o
   0  14   5      320.41      319.18     27.21 o
   1  14   5      265.53      221.73     31.11 o
   2  14   5      437.53      398.66     55.98 o
   3  14   5     1041.34     1001.41     57.68 o
   4  14   5      880.74      863.62     48.41 o
   5  14   5     3051.14     3151.37     69.78 o
   6  14   5     2400.67     2485.78     67.18 o
   7  14   5       32.65       39.31     43.34 o
   8  14   5      664.00      780.72    101.23 o
   9  14   5      109.74       61.60     46.76 o
  10  14   5      349.02      386.95     59.44 o
 -12  15   5      263.93      223.44     47.87 o
 -11  15   5       19.53       44.59     44.13 o
 -10  15   5       95.50      105.74     42.50 o
  -9  15   5     2285.77     2404.21     60.94 o
  -8  15   5        0.57      -19.85     76.19 o
  -7  15   5     2169.56     2250.93     54.80 o
  -6  15   5      678.93      683.73     53.04 o
  -5  15   5     1170.79     1154.18     33.73 o
  -4  15   5     1758.49     1739.70     40.39 o
  -3  15   5     1983.08     2046.74     35.36 o
  -2  15   5      546.19      468.38     26.84 o
  -1  15   5      135.74      130.58     24.18 o
   0  15   5       64.60       58.85     25.61 o
   1  15   5     1696.09     1664.29    154.68 o
   2  15   5     2235.17     2442.72    101.98 o
   3  15   5        8.42       16.64     46.18 o
   4  15   5     3651.16     3962.81     91.19 o
   5  15   5      374.35      385.35     47.58 o
   6  15   5     1083.48     1168.19     68.86 o
   7  15   5      357.35      403.60     49.75 o
   8  15   5       23.66      -16.20     46.56 o
   9  15   5      269.50      319.32     59.85 o
 -12  16   5        3.49      -35.12     59.02 o
 -11  16   5       22.19       53.23     59.03 o
 -10  16   5       38.76       23.15     96.42 o
  -9  16   5       49.39       26.44     57.76 o
  -8  16   5     1171.44     1157.39     96.66 o
  -7  16   5       53.97       65.46     34.41 o
  -6  16   5       80.60      105.96     32.46 o
  -5  16   5      420.17      423.39     36.53 o
  -4  16   5     1442.71     1432.00     31.32 o
  -3  16   5        2.25       13.98     22.77 o
  -2  16   5      273.35      231.19     28.21 o
  -1  16   5       11.86       11.11     27.28 o
   0  16   5     1764.65     1795.45     46.79 o
   1  16   5      248.23      204.18     49.61 o
   2  16   5      485.13      457.20     56.24 o
   3  16   5      426.56      453.73     62.90 o
   4  16   5      138.96      199.43     57.18 o
   5  16   5      780.94      751.49     75.24 o
   6  16   5        2.75       11.34     44.53 o
   7  16   5       15.44       -5.67     47.52 o
   8  16   5      316.90      319.28     51.90 o
   9  16   5      113.48       79.20     50.25 o
 -11  17   5       36.46       47.63     61.98 o
 -10  17   5      405.97      300.02     62.82 o
  -9  17   5      299.68      288.69     62.52 o
  -8  17   5      144.65       79.73     84.05 o
  -7  17   5       16.45       45.83     33.64 o
  -6  17   5      489.45      464.98     38.77 o
  -5  17   5      836.94      761.59     46.50 o
  -4  17   5     1908.40     1843.10     47.71 o
  -3  17   5       46.93       46.06     27.13 o
  -2  17   5      431.54      348.15     29.32 o
  -1  17   5     1211.83     1248.30     34.96 o
   0  17   5      182.59      195.74     45.45 o
   1  17   5      266.20      244.98     38.17 o
   2  17   5       33.77       35.03     45.92 o
   3  17   5        6.68       64.51     44.32 o
   4  17   5        0.60       12.61     41.35 o
   5  17   5        0.53       48.61     40.06 o
   6  17   5      189.41      180.17     47.68 o
   7  17   5      416.14      401.57     61.28 o
   8  17   5        5.67        0.29     51.92 o
 -11  18   5      252.34      179.39     65.70 o
 -10  18   5      235.81      217.15     97.07 o
  -9  18   5     1070.02     1141.07    103.35 o
  -8  18   5       14.14       17.69     63.37 o
  -7  18   5      124.29      183.63     49.02 o
  -6  18   5      214.52      182.87     34.91 o
  -5  18   5       25.72       42.17     35.53 o
  -4  18   5        0.09       29.01     34.17 o
  -3  18   5       47.41       46.83     34.69 o
  -2  18   5     6450.01     6457.28    103.59 o
  -1  18   5      215.28      226.57     36.53 o
   0  18   5      245.73      205.69     36.44 o
   1  18   5       16.13       27.45     34.82 o
   2  18   5      327.76      371.57     48.21 o
   3  18   5     3653.78     3795.05    123.66 o
   4  18   5      846.93      889.77     77.27 o
   5  18   5      241.49      285.41     83.49 o
   6  18   5     1169.19     1218.88     76.49 o
   7  18   5      445.91      482.91     55.90 o
 -10  19   5        2.47        0.46     63.68 o
  -9  19   5     1251.52     1280.56     80.27 o
  -8  19   5        9.82      100.81     52.11 o
  -7  19   5      189.21      250.96     97.01 o
  -6  19   5      289.18      282.82     38.14 o
  -5  19   5        4.31       -8.75     35.74 o
  -4  19   5      132.12      153.90     36.33 o
  -3  19   5     1356.19     1320.91     50.06 o
  -2  19   5        0.01       36.77     41.87 o
  -1  19   5      135.50      170.73     37.22 o
   0  19   5      177.27      164.38     36.86 o
   1  19   5      683.37      679.45     43.14 o
   2  19   5      635.14      637.23     44.32 o
   3  19   5      599.99      667.08     50.43 o
   4  19   5      528.90      545.06     49.14 o
   5  19   5        0.39       33.66     60.66 o
   6  19   5      150.95      118.29     61.95 o
   7  19   5      408.95      503.46    120.52 o
  -9  20   5       69.16      161.29     47.00 o
  -8  20   5      617.70      682.00     72.22 o
  -7  20   5       86.54      140.11     52.01 o
  -6  20   5       98.14      118.40     38.40 o
  -5  20   5       19.91       55.08     36.88 o
  -4  20   5        3.27        4.59     36.39 o
  -3  20   5      264.20      257.70     46.51 o
  -2  20   5       62.69       87.15     44.89 o
  -1  20   5      104.89      116.97     45.95 o
   0  20   5      834.35      903.86     45.93 o
   1  20   5       70.80       44.52     37.33 o
   2  20   5      256.19      248.68     41.91 o
   3  20   5        3.04        4.81     45.82 o
   4  20   5       41.61       76.41     46.12 o
   5  20   5      594.57      648.77     70.96 o
   6  20   5        5.13      -65.13     66.06 o
  -8  21   5      857.69      888.37     61.61 o
  -7  21   5      129.27      155.70     68.65 o
  -6  21   5       42.27       89.20     39.29 o
  -5  21   5      134.57      118.11     40.38 o
  -4  21   5      350.49      348.57     41.62 o
  -3  21   5      228.87      148.30     48.42 o
  -2  21   5     1312.57     1463.74     62.22 o
  -1  21   5     1840.66     1927.47     68.34 o
   0  21   5      221.20      245.87     48.58 o
   1  21   5       88.94       71.40     39.38 o
   2  21   5     1150.75     1287.08     68.91 o
   3  21   5      380.83      400.76     44.72 o
   4  21   5        9.01       14.86     48.47 o
   5  21   5       48.28       37.99     63.32 o
  -7  22   5      175.42      169.78     53.81 o
  -6  22   5       13.91       20.77     51.25 o
  -5  22   5      206.10      139.73     41.80 o
  -4  22   5       93.67       32.87     48.80 o
  -3  22   5      157.62      150.46     50.78 o
  -2  22   5      827.17      751.82     56.74 o
  -1  22   5       85.19      125.55     52.75 o
   0  22   5        0.04        3.81     48.61 o
   1  22   5        2.55        1.40     49.67 o
   2  22   5        5.71        2.47     51.86 o
   3  22   5      680.09      761.24     49.81 o
   4  22   5      383.23      441.34     69.44 o
  -5  23   5        0.75       35.69     49.14 o
  -4  23   5      169.14       48.72     51.76 o
  -3  23   5       52.70        5.35     51.49 o
  -2  23   5      246.57      294.80     56.24 o
  -1  23   5      369.25      386.54     57.01 o
   0  23   5       53.94       39.57     53.96 o
   1  23   5       74.35      108.35     55.82 o
   2  23   5      223.56      202.39     55.46 o
  -2  24   5       56.41       66.33     68.68 o
 -16   0   6     2626.68     2993.96    120.91 o
 -15   0   6      531.20      568.35     70.98 o
 -14   0   6      152.41      148.74     59.41 o
 -13   0   6      887.48      720.01     63.24 o
 -12   0   6      956.47     1107.06    102.48 o
 -11   0   6      411.84      369.89     51.35 o
 -10   0   6      279.60      227.24     47.62 o
  -9   0   6     6878.09     7052.55     95.57 o
  -8   0   6     3053.86     3718.82    108.42 o
  -7   0   6     4301.03     4142.33    198.45 o
  -6   0   6     2405.95     2757.38     57.56 o
  -5   0   6    12540.91    13201.23    148.64 o
  -4   0   6     6130.65     6581.12    189.10 o
  -3   0   6     2141.79      781.80    444.80 o
  -2   0   6     8960.77     8732.41     70.08 o
  -1   0   6     7787.66     8053.72     57.16 o
   0   0   6     2658.50     2175.26    227.28 o
   1   0   6     2365.34     1874.99     37.47 o
   2   0   6     2257.33     2171.58     82.35 o
   3   0   6     1274.23      895.17     51.61 o
   4   0   6    15858.78    16821.25     86.51 o
   5   0   6     3623.45     3823.57    117.20 o
   6   0   6     1388.28     1418.82     36.70 o
   7   0   6      165.44      143.09     32.90 o
   8   0   6      182.06      137.12     33.24 o
   9   0   6      156.09      121.14     54.57 o
  10   0   6      663.45      672.86     70.92 o
  11   0   6     1532.37     1817.93    128.34 o
  12   0   6      803.65      777.40     78.14 o
 -16   1   6      464.21      463.44     51.14 o
 -15   1   6      650.54      684.79     50.82 o
 -14   1   6      959.98      934.81     49.35 o
 -13   1   6      195.11      184.14     40.70 o
 -12   1   6      385.75      350.26     39.57 o
 -11   1   6      308.48      300.26     37.97 o
 -10   1   6       45.25       94.42     33.42 o
  -9   1   6      589.52      577.24     35.78 o
  -8   1   6     4211.13     4027.74     69.67 o
  -7   1   6     2670.59     2739.86     49.83 o
  -6   1   6     1180.16     1167.02     53.91 o
  -5   1   6      750.55      607.05     78.96 o
  -4   1   6      804.77      674.33     21.15 o
  -3   1   6     2193.26     2007.28     22.35 o
  -2   1   6      822.15      902.06     34.75 o
  -1   1   6     2246.03     2249.20     83.37 o
   0   1   6      162.82       57.72     17.14 o
   1   1   6     2056.29     2121.67     23.06 o
   2   1   6      208.14      128.78     23.90 o
   3   1   6     2493.99     2471.06     26.77 o
   4   1   6     2251.49     2179.59     43.95 o
   5   1   6     2316.30     2194.45     51.55 o
   6   1   6       86.07       55.36     19.71 o
   7   1   6      168.88      139.91     22.66 o
   8   1   6       76.46       58.08     23.19 o
   9   1   6      403.59      422.16     32.08 o
  10   1   6      167.81      107.22     40.65 o
  11   1   6     1428.05     1492.88     94.37 o
  12   1   6      537.93      577.28     57.08 o
 -16   2   6       26.04      -10.40     45.37 o
 -15   2   6       40.69        2.93     44.47 o
 -14   2   6        7.13       56.14     40.60 o
 -13   2   6      132.55      129.96     39.90 o
 -12   2   6     1044.78      973.44     43.99 o
 -11   2   6      423.89      349.24     36.54 o
 -10   2   6      468.70      469.29     37.54 o
  -9   2   6       97.74       72.43     31.41 o
  -8   2   6       14.89       21.88     28.90 o
  -7   2   6      730.01      622.23     31.13 o
  -6   2   6      155.07      107.06     26.14 o
  -5   2   6     3577.17     3798.13     42.09 o
  -4   2   6       10.44        2.47      9.32 o
  -3   2   6     2280.74     2436.07     19.45 o
  -2   2   6     7826.58     8513.96    259.67 o
  -1   2   6      810.57      697.81     39.85 o
   0   2   6       59.16       38.73     18.07 o
   1   2   6     1545.83     1308.32     63.05 o
   2   2   6      717.90      689.36     18.53 o
   3   2   6      815.56      771.33     19.97 o
   4   2   6        7.04       21.34     16.74 o
   5   2   6      240.99      219.79     18.59 o
   6   2   6      110.54       72.53     19.82 o
   7   2   6      143.15      129.13     26.67 o
   8   2   6      220.03      157.59     28.25 o
   9   2   6      210.06      198.64     30.15 o
  10   2   6       33.37       34.68     39.77 o
  11   2   6      190.75      181.92     48.87 o
 -16   3   6      636.48      841.05    121.66 o
 -15   3   6      199.55      263.21     46.37 o
 -14   3   6     1124.31     1176.40     92.33 o
 -13   3   6     1165.45     1224.20     49.42 o
 -12   3   6      453.97      447.70     40.50 o
 -11   3   6     1642.64     1492.80     45.50 o
 -10   3   6      435.49      417.57     37.03 o
  -9   3   6      403.69      359.34     33.21 o
  -8   3   6     2537.98     2416.40     43.76 o
  -7   3   6      147.97      142.04     27.70 o
  -6   3   6     6154.03     6395.08    135.68 o
  -5   3   6     1856.05     2009.36    137.99 o
  -4   3   6     3256.53     3376.85    152.08 o
  -3   3   6     1794.67     1437.00    110.52 o
  -2   3   6     1244.12     1203.39     22.72 o
  -1   3   6     3787.37     3702.29     55.05 o
   0   3   6     1609.91     1289.41     67.39 o
   1   3   6     8850.48     9345.66     62.51 o
   2   3   6     1356.65      996.82     47.45 o
   3   3   6      240.58      236.45     18.37 o
   4   3   6     3046.79     2969.83     46.95 o
   5   3   6     1926.22     1713.46     43.96 o
   6   3   6      293.08      288.02     23.82 o
   7   3   6      438.40      314.18     28.90 o
   8   3   6      332.25      283.63     30.42 o
   9   3   6      262.40      226.50     33.96 o
  10   3   6     1203.02     1386.56    105.43 o
  11   3   6     1136.69     1101.28     59.18 o
 -15   4   6       82.60       33.27     57.87 o
 -14   4   6      100.18      111.99     41.18 o
 -13   4   6      510.33      502.43     48.68 o
 -12   4   6      834.74      802.82     35.79 o
 -11   4   6       26.04        4.66     34.02 o
 -10   4   6       51.96       49.75     32.34 o
  -9   4   6     2735.34     2730.97     47.86 o
  -8   4   6     1026.83     1081.98     59.16 o
  -7   4   6     1380.53     1424.36     37.68 o
  -6   4   6     1812.57     1778.10     78.45 o
  -5   4   6     4643.59     4618.12    156.55 o
  -4   4   6      822.19      731.94     69.21 o
  -3   4   6     4522.18     4611.14     53.69 o
  -2   4   6     6811.70     6970.79    160.48 o
  -1   4   6     1982.25     1642.55     56.57 o
   0   4   6     2145.92     1916.44     33.70 o
   1   4   6     4736.21     4687.54    134.97 o
   2   4   6      330.38      172.25     20.75 o
   3   4   6     4057.01     4045.65     34.03 o
   4   4   6     4988.10     5108.77    110.23 o
   5   4   6     3037.44     2948.13     36.25 o
   6   4   6      195.87      158.37     22.23 o
   7   4   6       78.92       81.24     28.27 o
   8   4   6     1397.45     1369.62     42.52 o
   9   4   6       89.13      124.08     33.56 o
  10   4   6      467.17      504.07     49.87 o
  11   4   6      434.12      407.93     51.13 o
 -15   5   6      507.95      477.59     60.72 o
 -14   5   6       14.88       36.53     39.39 o
 -13   5   6     1316.32     1235.91     47.48 o
 -12   5   6      433.86      457.45     42.17 o
 -11   5   6      210.11      171.54     34.37 o
 -10   5   6      135.79      114.36     31.85 o
  -9   5   6     1850.25     1777.29     63.27 o
  -8   5   6      621.62      567.38     32.22 o
  -7   5   6     2556.24     3695.07    560.15 o
  -6   5   6     1553.62     1633.95     32.49 o
  -5   5   6     1511.57     1398.44    186.29 o
  -4   5   6     2382.06     2123.05     76.76 o
  -3   5   6     1084.87      874.59     54.07 o
  -2   5   6      297.55      233.69     24.03 o
  -1   5   6     2473.28     2602.12     37.85 o
   0   5   6     2194.63     2111.17    109.91 o
   1   5   6     5577.98     5878.28     40.96 o
   2   5   6      284.16      131.74     35.50 o
   3   5   6     9107.57     9769.38     78.95 o
   4   5   6      132.33       89.05     20.28 o
   5   5   6      560.05      504.15     31.20 o
   6   5   6       69.85       68.26     22.69 o
   7   5   6       48.37       23.47     28.57 o
   8   5   6      507.27      481.91     35.31 o
   9   5   6     1790.34     1788.50     78.94 o
  10   5   6       33.41       65.27     45.52 o
  11   5   6      378.13      339.75     51.38 o
 -15   6   6       47.17       76.59     53.35 o
 -14   6   6       27.34       89.27     48.92 o
 -13   6   6     2907.12     3260.48     61.07 o
 -12   6   6     2119.46     2039.44     42.70 o
 -11   6   6     1708.17     1660.33     75.14 o
 -10   6   6      619.15      579.26     39.76 o
  -9   6   6      273.01      271.99     31.13 o
  -8   6   6      662.45      632.19     25.98 o
  -7   6   6     2151.53     2104.52     35.85 o
  -6   6   6      921.59      778.56     27.78 o
  -5   6   6      254.84      222.31     41.71 o
  -4   6   6     4571.96     4483.60    108.96 o
  -3   6   6      791.61      603.67     29.75 o
  -2   6   6     7469.00     6991.62    172.76 o
  -1   6   6     4200.52     4105.90    142.42 o
   0   6   6     7904.12     7541.64     57.96 o
   1   6   6      839.63      817.36     28.35 o
   2   6   6      270.55      184.78     17.59 o
   3   6   6      891.77      714.03     39.07 o
   4   6   6      600.65      590.94     22.55 o
   5   6   6      878.36      886.41     28.62 o
   6   6   6     2964.44     2844.41     61.48 o
   7   6   6     2000.95     2019.50     51.05 o
   8   6   6      736.81      684.00     38.65 o
   9   6   6     1754.76     1832.19     48.89 o
  10   6   6      114.50       52.59     44.70 o
  11   6   6      267.93      290.79     51.58 o
 -15   7   6       89.84      115.57     54.15 o
 -14   7   6      524.02      572.15     56.74 o
 -13   7   6      889.93      767.41     53.68 o
 -12   7   6     1707.79     1736.08     76.00 o
 -11   7   6     3165.45     3063.66     47.52 o
 -10   7   6     1678.20     1753.39     43.96 o
  -9   7   6       36.76       39.37     24.54 o
  -8   7   6      467.84      659.23     73.70 o
  -7   7   6      971.38     1053.98     24.36 o
  -6   7   6     1936.40     1786.82     40.05 o
  -5   7   6     3636.97     3467.63    130.93 o
  -4   7   6     1681.32     1587.85     54.82 o
  -3   7   6     2190.54     2298.70     36.89 o
  -2   7   6       16.67       10.98      9.29 o
  -1   7   6     9670.20     9763.59     65.88 o
   0   7   6     2668.60     2447.07     38.80 o
   1   7   6     4751.52     4711.51    110.37 o
   2   7   6      918.34      689.15     35.49 o
   3   7   6      178.64      124.42     29.43 o
   4   7   6       87.12       76.05     19.09 o
   5   7   6        6.63        9.93     21.47 o
   6   7   6     2116.05     2141.80     37.60 o
   7   7   6      557.33      545.16     40.30 o
   8   7   6     2386.96     2476.16     71.00 o
   9   7   6      165.75      122.53     33.77 o
  10   7   6      477.23      627.56     85.39 o
  11   7   6       42.96       72.73     50.72 o
 -15   8   6       75.07      104.11     54.51 o
 -14   8   6        4.51       48.11     49.82 o
 -13   8   6       80.34       89.93     46.37 o
 -12   8   6       99.25       89.30     36.17 o
 -11   8   6      638.76      633.71     33.51 o
 -10   8   6      318.30      333.57     34.00 o
  -9   8   6      528.01      537.54     31.87 o
  -8   8   6      586.41      522.57     21.80 o
  -7   8   6      179.98      128.19     18.14 o
  -6   8   6       11.36       22.39     15.03 o
  -5   8   6      165.51      125.45     16.43 o
  -4   8   6     4750.09     4662.79     89.41 o
  -3   8   6     3246.93     3273.17     66.02 o
  -2   8   6      391.10      404.11     20.34 o
  -1   8   6      680.40      623.44     74.97 o
   0   8   6      874.82      515.79    111.73 o
   1   8   6      535.40      556.85     28.55 o
   2   8   6       55.85       54.25     14.80 o
   3   8   6      655.96      694.10     28.61 o
   4   8   6     1045.88      899.08     33.17 o
   5   8   6      744.32      659.31     28.74 o
   6   8   6      913.36      818.38     35.02 o
   7   8   6     2125.69     2213.23     49.72 o
   8   8   6      386.69      357.81     35.39 o
   9   8   6       28.23       14.91     33.53 o
  10   8   6       22.16       36.03     37.08 o
  11   8   6      136.91      152.90     70.06 o
 -15   9   6      132.75      117.16     55.53 o
 -14   9   6       72.92       71.79     53.60 o
 -13   9   6      593.41      588.00     43.22 o
 -12   9   6      344.37      370.43     63.57 o
 -11   9   6     1433.44     1449.94     46.95 o
 -10   9   6      680.76      643.65     32.36 o
  -9   9   6      188.63      199.97     31.16 o
  -8   9   6      462.22      412.73     52.34 o
  -7   9   6      291.12      245.07     19.69 o
  -6   9   6     5812.25     5825.36     60.79 o
  -5   9   6      136.25      115.98     15.80 o
  -4   9   6      584.60      677.86     16.02 o
  -3   9   6      711.80      344.06     40.70 o
  -2   9   6     1290.60     1312.09     36.89 o
  -1   9   6     2239.72     2269.09     43.85 o
   0   9   6      148.86       40.90     23.98 o
   1   9   6      743.04      769.05     29.97 o
   2   9   6     1153.33      909.17    236.88 o
   3   9   6     1158.42     1082.45     37.76 o
   4   9   6     2357.34     2269.37     33.49 o
   5   9   6      917.22      900.27     27.77 o
   6   9   6      919.73     1021.11    101.15 o
   7   9   6     1312.27     1328.28     59.44 o
   8   9   6       67.83       87.79     33.37 o
   9   9   6     1264.82     1305.29     57.11 o
  10   9   6      363.26      381.95     48.79 o
 -14  10   6      118.19      167.66     53.23 o
 -13  10   6      851.06      828.98     54.62 o
 -12  10   6      277.43      283.13     38.95 o
 -11  10   6     3185.33     3339.97    111.80 o
 -10  10   6      283.00      271.67     36.33 o
  -9  10   6      184.97      167.83     33.48 o
  -8  10   6      129.11      108.23     24.08 o
  -7  10   6     4268.88     4296.15     71.34 o
  -6  10   6      613.28      504.96     41.31 o
  -5  10   6       15.18       -5.14     14.47 o
  -4  10   6     4558.10     4292.28     87.70 o
  -3  10   6      408.72      308.20     38.71 o
  -2  10   6     1637.94     1473.94     68.96 o
  -1  10   6     1480.53     1448.82     39.03 o
   0  10   6     3166.42     3032.03     67.54 o
   1  10   6       17.31       21.39     24.32 o
   2  10   6     2719.26     2838.74     74.90 o
   3  10   6     1200.59      733.88    109.02 o
   4  10   6      542.80      506.03     22.11 o
   5  10   6      566.14      545.37     31.00 o
   6  10   6      464.07      348.17     49.57 o
   7  10   6     4474.52     4467.97     79.05 o
   8  10   6       71.99       56.91     42.00 o
   9  10   6      568.18      610.74     51.14 o
  10  10   6       87.83       69.21     44.92 o
 -14  11   6       57.19       90.09     53.26 o
 -13  11   6     1249.76     1308.42     88.92 o
 -12  11   6     1396.52     1621.02     58.36 o
 -11  11   6       18.98       37.14     37.29 o
 -10  11   6      163.26      205.68     35.97 o
  -9  11   6      142.98      177.28     34.27 o
  -8  11   6     1781.57     1784.22     49.73 o
  -7  11   6      865.78      878.34     29.67 o
  -6  11   6      667.97      544.73     28.04 o
  -5  11   6     5002.84     4835.24    106.91 o
  -4  11   6      704.99      642.66     61.10 o
  -3  11   6      222.82      165.28     31.99 o
  -2  11   6        0.03       14.68     19.51 o
  -1  11   6     1000.56      965.24     32.57 o
   0  11   6     2107.23     2048.47     39.60 o
   1  11   6     5125.62     5071.74    127.43 o
   2  11   6     1112.24     1030.32     46.31 o
   3  11   6      852.92      794.52     48.46 o
   4  11   6     1713.06     1570.98     52.76 o
   5  11   6      181.60      187.49     40.30 o
   6  11   6      498.63      491.10     45.10 o
   7  11   6       43.73       51.02     42.14 o
   8  11   6     3678.41     4119.10     81.05 o
   9  11   6      236.29      163.44     56.80 o
  10  11   6       10.83       11.65     45.01 o
 -14  12   6      266.65      382.73     57.14 o
 -13  12   6      230.63      243.15     43.36 o
 -12  12   6        7.09        8.29     39.42 o
 -11  12   6      353.57      358.08     50.76 o
 -10  12   6      806.82      839.18     43.40 o
  -9  12   6     1379.86     1404.86     59.98 o
  -8  12   6     3559.75     3654.37    120.59 o
  -7  12   6     5618.10     5412.99    273.42 o
  -6  12   6      259.01      242.98     29.79 o
  -5  12   6      796.64      712.27     32.24 o
  -4  12   6     2618.15     2685.01     47.57 o
  -3  12   6      551.68      451.99     34.05 o
  -2  12   6     1916.20     1672.15     36.61 o
  -1  12   6      677.11      510.44     25.66 o
   0  12   6      644.39      373.73     62.65 o
   1  12   6      149.83      115.42     32.08 o
   2  12   6      957.21      987.59     45.60 o
   3  12   6     1120.27      965.80    315.82 o
   4  12   6      630.05      387.35     51.59 o
   5  12   6     4234.04     4483.09    115.46 o
   6  12   6      934.38      887.20     51.12 o
   7  12   6     1004.60      915.44     53.53 o
   8  12   6        1.61       27.87     46.28 o
   9  12   6      101.69      107.23     47.45 o
  10  12   6      144.65      163.31     48.64 o
 -13  13   6       44.91       17.06     41.93 o
 -12  13   6       53.03       64.10     41.46 o
 -11  13   6      265.43      335.39     64.16 o
 -10  13   6      731.42      748.63     51.46 o
  -9  13   6      314.06      351.44     38.33 o
  -8  13   6     1268.46     1300.22     46.62 o
  -7  13   6      287.44      259.60     33.41 o
  -6  13   6     1105.14     1077.79     65.06 o
  -5  13   6      244.82      232.11     47.75 o
  -4  13   6     2140.19     2043.36     42.32 o
  -3  13   6      278.03      250.84     23.31 o
  -2  13   6     1593.79     1549.39     31.73 o
  -1  13   6      114.07       82.81     23.80 o
   0  13   6      888.66      810.81     65.60 o
   1  13   6     1369.06     1319.33     39.37 o
   2  13   6     1733.91     1603.04    134.98 o
   3  13   6      983.31      972.31    148.16 o
   4  13   6      277.96      296.74     84.55 o
   5  13   6      962.07     1109.11     53.57 o
   6  13   6      873.64      763.57     53.55 o
   7  13   6      146.43      140.48     47.46 o
   8  13   6      101.17       91.21     49.04 o
   9  13   6      204.12      191.18     50.28 o
 -13  14   6       26.45       50.05     51.03 o
 -12  14   6       32.22       35.97     41.64 o
 -11  14   6      208.68      252.21     40.72 o
 -10  14   6      300.33      310.21     49.67 o
  -9  14   6      589.37      630.48     53.65 o
  -8  14   6      793.29      784.17     62.08 o
  -7  14   6     1214.24     1145.26     42.26 o
  -6  14   6      338.93      294.83     40.49 o
  -5  14   6       74.34       66.32     31.53 o
  -4  14   6      988.57      942.53     35.98 o
  -3  14   6     2106.22     2008.88     59.92 o
  -2  14   6      122.06      105.23     23.22 o
  -1  14   6      373.43      224.79     44.34 o
   0  14   6      550.11      511.99     47.82 o
   1  14   6      373.25      362.56     28.36 o
   2  14   6      856.62      913.13     59.14 o
   3  14   6      269.04      211.63     77.10 o
   4  14   6     1282.80     1350.22     66.99 o
   5  14   6      116.84       76.29     43.74 o
   6  14   6       99.81       98.68     44.38 o
   7  14   6      601.17      619.40     52.04 o
   8  14   6      178.24      160.17     48.05 o
   9  14   6       35.34       17.57     49.20 o
 -12  15   6      216.26      196.16     65.02 o
 -11  15   6      411.77      365.75     53.42 o
 -10  15   6      319.57      265.48     50.93 o
  -9  15   6       57.32      106.32     47.28 o
  -8  15   6      253.08      161.52     47.74 o
  -7  15   6      521.41      577.35     37.41 o
  -6  15   6      251.92      243.32     35.10 o
  -5  15   6     1125.26     1035.08     36.74 o
  -4  15   6       50.38       36.58     28.03 o
  -3  15   6     1580.21     1525.46     75.29 o
  -2  15   6        2.60       15.47     27.69 o
  -1  15   6      279.69      163.74     30.19 o
   0  15   6        8.83        2.79     23.84 o
   1  15   6      548.27      393.80     69.68 o
   2  15   6      391.22      289.89     52.47 o
   3  15   6      220.43      146.85     50.00 o
   4  15   6     1054.71     1092.07     67.40 o
   5  15   6       14.30      -40.02     67.97 o
   6  15   6      326.91      289.63     48.01 o
   7  15   6      299.28      235.40     59.50 o
   8  15   6      958.70     1038.51     61.27 o
 -12  16   6       45.24       90.36     65.85 o
 -11  16   6      503.89      475.53     55.77 o
 -10  16   6      578.22      599.71     60.94 o
  -9  16   6      760.23      637.84     92.86 o
  -8  16   6      860.32      926.74     58.20 o
  -7  16   6      890.57      860.27     42.50 o
  -6  16   6      499.98      663.28     50.76 o
  -5  16   6     1132.83     1069.34     53.23 o
  -4  16   6      509.13      434.73     32.94 o
  -3  16   6     2169.86     2019.29     53.30 o
  -2  16   6      836.16      744.85     35.39 o
  -1  16   6     1306.73     1124.56    107.33 o
   0  16   6      108.22       97.12     37.57 o
   1  16   6      209.69      174.60    151.04 o
   2  16   6     2864.27     3019.18     86.13 o
   3  16   6      167.83      105.27     52.26 o
   4  16   6      817.52      859.60     65.21 o
   5  16   6     3484.81     3564.89     96.26 o
   6  16   6      102.55       67.18     54.36 o
   7  16   6      235.35      160.56     51.07 o
   8  16   6       64.72       49.60     50.26 o
 -11  17   6        2.18       21.60     52.95 o
 -10  17   6     1727.98     1893.49     70.35 o
  -9  17   6       29.93      121.31     44.10 o
  -8  17   6      285.20      305.45     50.56 o
  -7  17   6      731.65      679.92     85.65 o
  -6  17   6      256.07      261.88     37.54 o
  -5  17   6      116.99      109.89     35.93 o
  -4  17   6     1408.03     1371.24     51.11 o
  -3  17   6     1097.21     1072.21     39.47 o
  -2  17   6      978.87      965.45     37.89 o
  -1  17   6      633.03      472.09     63.68 o
   0  17   6     1597.29     1645.59     62.56 o
   1  17   6       37.10       55.43     52.10 o
   2  17   6       47.98       58.69     54.93 o
   3  17   6     4122.86     4217.45    100.53 o
   4  17   6      361.09      310.42     56.72 o
   5  17   6      157.68      212.80     79.19 o
   6  17   6      320.75      299.36    181.08 o
   7  17   6        6.52      -29.14     55.85 o
 -11  18   6      184.18      205.59     55.45 o
 -10  18   6      401.22      403.14     58.62 o
  -9  18   6      321.03      335.29     48.00 o
  -8  18   6      167.61      180.35     51.63 o
  -7  18   6        1.39       39.77     35.56 o
  -6  18   6      161.76      120.92     37.22 o
  -5  18   6      618.67      606.10     41.82 o
  -4  18   6      283.06      186.47     38.56 o
  -3  18   6      241.66      263.85     37.41 o
  -2  18   6       11.38       22.27     32.02 o
  -1  18   6      185.64      191.32     54.13 o
   0  18   6     1058.56     1229.94     72.04 o
   1  18   6      260.74      304.06     74.00 o
   2  18   6      568.22      512.18    150.82 o
   3  18   6        0.25        5.94     55.20 o
   4  18   6      954.12      951.18     61.08 o
   5  18   6       60.56      122.68     94.96 o
   6  18   6      109.69      131.28     62.89 o
 -10  19   6      381.46      406.13     51.43 o
  -9  19   6      249.76      269.90     49.05 o
  -8  19   6      124.07      151.24     53.27 o
  -7  19   6       12.23       62.39     50.99 o
  -6  19   6      146.97      138.49     38.81 o
  -5  19   6      125.75      115.89     36.70 o
  -4  19   6       36.65       54.89     35.62 o
  -3  19   6     2151.65     2044.54    100.49 o
  -2  19   6      691.78      686.45     52.69 o
  -1  19   6      480.48      459.42     93.82 o
   0  19   6       14.93       69.91     46.09 o
   1  19   6      460.95      510.78     51.07 o
   2  19   6       94.78      140.03     48.93 o
   3  19   6       36.01       84.65     47.11 o
   4  19   6       39.29       74.23     45.13 o
   5  19   6       60.11       71.99    100.18 o
   6  19   6     1019.41     1165.77    165.23 o
  -9  20   6      803.19      930.58     55.96 o
  -8  20   6       30.84       38.25     53.02 o
  -7  20   6      307.41      345.02     53.73 o
  -6  20   6      953.35      842.87     85.24 o
  -5  20   6      226.58      173.89     40.59 o
  -4  20   6      281.86      255.93     40.23 o
  -3  20   6      352.86      336.58     62.10 o
  -2  20   6     1191.46     1197.24     64.13 o
  -1  20   6       79.23       69.42     47.76 o
   0  20   6      106.08      101.27     48.96 o
   1  20   6      447.13      518.28     52.70 o
   2  20   6     3092.50     3576.90     81.59 o
   3  20   6      435.45      453.76     52.07 o
   4  20   6      125.67      152.39     49.06 o
   5  20   6      501.26      453.04     70.60 o
  -8  21   6       26.61       59.88     57.55 o
  -7  21   6      339.27      359.93     63.50 o
  -6  21   6       53.79       34.34     39.62 o
  -5  21   6       83.95       47.75     40.43 o
  -4  21   6       93.66       50.21     49.97 o
  -3  21   6      645.60      675.49     54.84 o
  -2  21   6      831.54      805.26     66.14 o
  -1  21   6      297.00      270.90     53.00 o
   0  21   6      436.27      494.90     55.82 o
   1  21   6       21.74       -7.45     50.28 o
   2  21   6      299.07      230.09     51.36 o
   3  21   6      360.66      356.94     53.80 o
   4  21   6      128.89      170.73     68.73 o
  -6  22   6       36.33      -18.24     41.50 o
  -5  22   6      102.98      119.96     50.73 o
  -4  22   6      235.80      175.23     50.91 o
  -3  22   6       93.16      108.62     50.75 o
  -2  22   6       17.61      -14.06     51.06 o
  -1  22   6      533.72      543.99     64.10 o
   0  22   6      700.64      744.28     90.57 o
   1  22   6      393.13      392.79     56.40 o
   2  22   6      174.99      146.55     51.75 o
  -4  23   6       66.21       87.85     52.07 o
  -3  23   6     1091.01     1144.99     63.89 o
  -2  23   6     1178.99     1368.23     68.83 o
  -1  23   6      197.08      168.74     74.93 o
   0  23   6       37.24       59.75     54.40 o
 -16   1   7      168.90      193.26     48.74 o
 -15   1   7      758.37      778.73     51.86 o
 -14   1   7        5.31      -30.28     41.69 o
 -13   1   7      174.22      215.30     41.34 o
 -12   1   7      920.56      835.92     47.57 o
 -11   1   7      510.31      487.68     39.87 o
 -10   1   7      176.59      127.38     37.66 o
  -9   1   7     1519.57     1419.04     42.44 o
  -8   1   7     1980.37     1952.24     78.05 o
  -7   1   7      196.45      241.81     30.12 o
  -6   1   7     1052.37      900.82     36.59 o
  -5   1   7     3919.60     3671.94     42.75 o
  -4   1   7      124.25      145.69     14.42 o
  -3   1   7      292.96      188.47     15.76 o
  -2   1   7     5148.96     5032.68     84.23 o
  -1   1   7       43.46       29.59     18.12 o
   0   1   7     1434.61     1407.32     25.03 o
   1   1   7      115.99       92.69     19.61 o
   2   1   7      653.87      636.79     19.44 o
   3   1   7     4672.39     4683.91     36.15 o
   4   1   7      406.27      392.18     20.26 o
   5   1   7      953.90      925.14     30.72 o
   6   1   7      420.77      399.82     21.92 o
   7   1   7      103.07      108.46     24.09 o
   8   1   7      825.79      855.94     31.00 o
   9   1   7       73.94       54.77     37.98 o
  10   1   7     1992.80     2131.09     59.89 o
  11   1   7      220.98      322.47     47.73 o
 -15   2   7       96.23      139.39     45.90 o
 -14   2   7     1557.45     1846.28    144.10 o
 -13   2   7     1130.82     1207.08     49.59 o
 -12   2   7      300.84      356.12     39.92 o
 -11   2   7     1380.27     1271.83     72.80 o
 -10   2   7     2090.03     2007.41     47.44 o
  -9   2   7      946.60      946.83     38.24 o
  -8   2   7     1513.74     1366.04     39.07 o
  -7   2   7     5017.59     5314.95     90.16 o
  -6   2   7     5930.41     5933.37    107.98 o
  -5   2   7       55.98       45.24     11.15 o
  -4   2   7     3412.32     3017.31     44.90 o
  -3   2   7     2806.57     2895.16     24.88 o
  -2   2   7     5860.49     6001.59     49.37 o
  -1   2   7     1310.46     1226.70     24.39 o
   0   2   7     2841.46     2835.32     33.00 o
   1   2   7       29.04       17.72     19.99 o
   2   2   7     5139.46     5312.90     57.21 o
   3   2   7     2769.33     2758.63     40.33 o
   4   2   7     2135.55     2180.04     32.39 o
   5   2   7      278.78      280.84     22.09 o
   6   2   7       34.11       65.74     21.44 o
   7   2   7     1205.65     1188.30     35.97 o
   8   2   7       90.40      137.13     30.43 o
   9   2   7      395.69      547.68     34.89 o
  10   2   7       40.13      -15.16     46.09 o
  11   2   7      262.97      290.94     53.23 o
 -15   3   7      219.12      266.74     46.91 o
 -14   3   7        0.53      -13.94     42.03 o
 -13   3   7     1052.16     1047.25     48.35 o
 -12   3   7     1025.94     1004.62     72.87 o
 -11   3   7       55.28       24.63     39.34 o
 -10   3   7     2553.82     2406.90     49.69 o
  -9   3   7     3923.22     3782.19     65.33 o
  -8   3   7     1231.19     1246.15     38.64 o
  -7   3   7      863.91      827.84     34.09 o
  -6   3   7       38.12       48.08     23.80 o
  -5   3   7     7711.53     7861.07     59.87 o
  -4   3   7      798.64      813.43     27.42 o
  -3   3   7      105.59       97.59     23.31 o
  -2   3   7      140.63      115.07     14.21 o
  -1   3   7      537.43      556.33     20.42 o
   0   3   7      659.19      691.82     23.26 o
   1   3   7      766.83      807.02     25.61 o
   2   3   7      984.22      947.97     22.39 o
   3   3   7     1406.50     1308.65     30.12 o
   4   3   7      255.86      313.98     21.64 o
   5   3   7      284.56      293.77     22.65 o
   6   3   7       87.93       78.56     23.06 o
   7   3   7      115.66      138.75     28.52 o
   8   3   7     2056.38     2195.79     45.68 o
   9   3   7       35.37        8.35     32.72 o
  10   3   7      904.46      913.13     56.85 o
  11   3   7        2.18       79.58     49.56 o
 -15   4   7        1.10       29.63     42.69 o
 -14   4   7     1285.87     1329.92     57.30 o
 -13   4   7      123.35      114.02     39.34 o
 -12   4   7     1917.27     1984.00     70.32 o
 -11   4   7        9.38       38.95     35.57 o
 -10   4   7       27.66      -33.02     33.02 o
  -9   4   7      131.16      139.46     30.81 o
  -8   4   7      682.89      681.56     33.61 o
  -7   4   7      108.58       96.04     54.82 o
  -6   4   7      846.93      852.46     26.40 o
  -5   4   7       65.43       39.41     20.30 o
  -4   4   7     3238.79     3651.32     63.18 o
  -3   4   7       21.35       11.32     23.19 o
  -2   4   7       73.54       38.86     22.91 o
  -1   4   7     6504.48     6579.70     55.41 o
   0   4   7      462.41      436.33     21.29 o
   1   4   7       53.97       35.56     20.32 o
   2   4   7      407.99      448.76     19.51 o
   3   4   7      175.92      164.80     19.15 o
   4   4   7      297.66      269.09     20.65 o
   5   4   7        0.03       -6.17     20.43 o
   6   4   7      797.00      772.05     28.64 o
   7   4   7       66.14      100.25     30.57 o
   8   4   7        9.88       18.99     32.61 o
   9   4   7      810.76      843.81     63.72 o
  10   4   7      113.58      110.27     48.64 o
  11   4   7      116.03      113.14     49.48 o
 -15   5   7       71.24      139.69     52.99 o
 -14   5   7       15.28       20.47     38.77 o
 -13   5   7     2697.31     2985.58     73.08 o
 -12   5   7      642.50      710.49     43.05 o
 -11   5   7      892.65      760.64     41.83 o
 -10   5   7      615.12      542.38     37.36 o
  -9   5   7      534.42      430.73     34.75 o
  -8   5   7        5.92       25.68     29.88 o
  -7   5   7     1033.44     1016.66     31.80 o
  -6   5   7      986.57      922.41     32.21 o
  -5   5   7        8.11        9.09     20.45 o
  -4   5   7      140.71      180.84     20.56 o
  -3   5   7     1449.18     1412.50     26.28 o
  -2   5   7     8802.29     8893.64     63.95 o
  -1   5   7        7.29       -5.53     24.29 o
   0   5   7     4729.03     4898.56     50.58 o
   1   5   7        1.46        1.20     23.88 o
   2   5   7       68.99       78.93     18.93 o
   3   5   7       78.92       69.19     19.20 o
   4   5   7      132.82      117.63     20.83 o
   5   5   7      521.21      460.34     25.05 o
   6   5   7      161.22      163.55     25.56 o
   7   5   7      841.29      853.13     38.39 o
   8   5   7        1.50       60.71     38.11 o
   9   5   7        7.55       12.94     32.58 o
  10   5   7     1135.20     1156.45     57.58 o
 -15   6   7       29.25      116.98     51.81 o
 -14   6   7      913.16      994.88     59.76 o
 -13   6   7      441.29      533.95     42.20 o
 -12   6   7      107.56      122.32     30.65 o
 -11   6   7      122.52      129.43     35.23 o
 -10   6   7      826.95      796.61     37.71 o
  -9   6   7       14.28        8.21     30.74 o
  -8   6   7      534.20      546.18     28.25 o
  -7   6   7      346.89      460.81     35.75 o
  -6   6   7      103.93       97.33     22.07 o
  -5   6   7     1561.77     1614.64     28.97 o
  -4   6   7     3074.19     3064.50     59.49 o
  -3   6   7      347.66      342.03     20.53 o
  -2   6   7      463.39      463.72     28.25 o
  -1   6   7       24.38       -5.92     23.21 o
   0   6   7     2526.65     2625.72     44.67 o
   1   6   7      110.30      114.59     24.75 o
   2   6   7     4786.97     4713.14     45.98 o
   3   6   7     1452.01     1532.12     28.72 o
   4   6   7      108.28       78.81     20.27 o
   5   6   7        0.77       18.01     22.12 o
   6   6   7       84.47       75.52     24.51 o
   7   6   7        0.82        9.37     30.68 o
   8   6   7       19.60       37.06     32.24 o
   9   6   7        1.80       55.57     34.91 o
  10   6   7       26.71       31.74     45.96 o
 -15   7   7      117.41      145.79     75.62 o
 -14   7   7        0.85       42.54     50.64 o
 -13   7   7     1389.69     1429.18     62.33 o
 -12   7   7        1.90       -3.82     32.82 o
 -11   7   7      196.00      128.49     35.27 o
 -10   7   7      346.41      300.03     34.93 o
  -9   7   7      390.16      310.75     32.85 o
  -8   7   7      673.64      635.22     27.87 o
  -7   7   7     4281.16     4435.54     79.67 o
  -6   7   7      282.03      312.35     22.86 o
  -5   7   7      454.35      462.36     37.96 o
  -4   7   7      760.97      730.96     22.86 o
  -3   7   7     1202.82     1171.57     29.45 o
  -2   7   7     1218.66     1195.60     22.50 o
  -1   7   7       12.15        5.84     24.43 o
   0   7   7     1595.82     1495.64     41.73 o
   1   7   7       31.44       17.09     24.41 o
   2   7   7     1779.81     1709.04     28.77 o
   3   7   7       56.01       40.88     18.67 o
   4   7   7      342.11      378.31     23.75 o
   5   7   7      742.43      806.52     27.29 o
   6   7   7        3.77       18.20     24.02 o
   7   7   7      128.65       86.61     31.04 o
   8   7   7     1135.55     1190.39     44.48 o
   9   7   7        1.64       32.52     35.86 o
  10   7   7       14.43       40.15     63.27 o
 -15   8   7       58.76      127.51     54.16 o
 -14   8   7     1860.45     2033.20     70.60 o
 -13   8   7      477.94      443.73     39.94 o
 -12   8   7     2240.53     2226.74     64.84 o
 -11   8   7        4.55       64.59     34.21 o
 -10   8   7       44.49       23.89     32.28 o
  -9   8   7      824.67      787.65     30.13 o
  -8   8   7     4506.94     4576.56     77.59 o
  -7   8   7     1679.71     1751.02     48.03 o
  -6   8   7      106.36       97.22     21.69 o
  -5   8   7      590.82      546.36     23.45 o
  -4   8   7      133.32      125.50     18.38 o
  -3   8   7       88.15       85.99     15.14 o
  -2   8   7      495.49      482.43     28.46 o
  -1   8   7     7291.51     7269.19     73.25 o
   0   8   7       26.61       32.62     24.73 o
   1   8   7     1916.56     1718.52     38.13 o
   2   8   7       23.29       16.37     17.27 o
   3   8   7      926.18      972.15     24.93 o
   4   8   7      215.97      185.72     21.22 o
   5   8   7       40.06       15.10     22.48 o
   6   8   7     1597.94     1554.31     35.08 o
   7   8   7      665.38      667.46     37.53 o
   8   8   7        0.53      -17.33     40.87 o
   9   8   7      245.35      381.76     72.23 o
  10   8   7      165.53      138.10     50.49 o
 -14   9   7      149.98      140.17     50.79 o
 -13   9   7      913.92      949.46     61.00 o
 -12   9   7        6.01       31.33     35.81 o
 -11   9   7      660.12      593.08     34.52 o
 -10   9   7      427.31      429.54     34.88 o
  -9   9   7     1392.29     1524.67     65.66 o
  -8   9   7     4178.26     4114.74     49.48 o
  -7   9   7       26.50       22.22     21.85 o
  -6   9   7     5405.73     5469.02     46.81 o
  -5   9   7      221.19      168.01     20.15 o
  -4   9   7      292.03      336.24     17.97 o
  -3   9   7        5.42       32.79     25.39 o
  -2   9   7     3988.19     3777.59     43.85 o
  -1   9   7      324.75      312.30     27.73 o
   0   9   7     1684.17     1710.64     38.06 o
   1   9   7     1254.07     1287.30     35.87 o
   2   9   7      768.16      595.41     30.62 o
   3   9   7        4.66       25.28     29.66 o
   4   9   7     1480.77     1442.57     36.83 o
   5   9   7       48.92       55.70     27.98 o
   6   9   7      228.49      281.51     43.13 o
   7   9   7      948.10      990.93     51.81 o
   8   9   7      146.01      228.93     45.67 o
   9   9   7       30.35       98.31     46.07 o
  10   9   7       21.79       50.83     46.03 o
 -14  10   7      183.43      230.37     55.55 o
 -13  10   7       86.98       58.59     38.62 o
 -12  10   7        3.92       44.20     36.70 o
 -11  10   7      746.32      679.76     42.15 o
 -10  10   7        5.33      142.60     33.31 o
  -9  10   7     2197.31     2408.43     92.15 o
  -8  10   7       82.31      127.57     25.83 o
  -7  10   7      603.19      603.01     26.54 o
  -6  10   7      270.13      270.97     22.75 o
  -5  10   7     1046.53     1082.54     35.67 o
  -4  10   7      184.67      172.58     27.43 o
  -3  10   7     1315.13     1287.55     93.22 o
  -2  10   7       44.29       47.64     19.27 o
  -1  10   7      439.45      414.31     28.77 o
   0  10   7       12.33       33.61     26.10 o
   1  10   7       99.73       95.68     26.69 o
   2  10   7      333.03      359.99     29.72 o
   3  10   7     1701.41     1669.59     39.46 o
   4  10   7     3305.71     3584.87     73.85 o
   5  10   7     2621.75     2752.45     65.27 o
   6  10   7      263.32      367.67     61.41 o
   7  10   7        5.89       26.47     41.87 o
   8  10   7      574.65      644.14     51.86 o
   9  10   7      153.82      161.35     46.68 o
 -14  11   7       18.98       21.03     54.06 o
 -13  11   7      292.61      282.27     42.86 o
 -12  11   7      459.23      354.90     40.66 o
 -11  11   7      655.23      655.02     41.91 o
 -10  11   7       50.99       91.56     41.80 o
  -9  11   7       29.53       47.63     29.95 o
  -8  11   7     2592.54     2568.12     52.22 o
  -7  11   7     2414.98     2440.91     45.26 o
  -6  11   7      413.38      367.32     30.25 o
  -5  11   7     1104.20     1037.57     35.53 o
  -4  11   7      435.37      423.67     36.41 o
  -3  11   7      151.71      154.98     27.80 o
  -2  11   7     1005.02      975.53     34.97 o
  -1  11   7     1204.65     1228.74     36.88 o
   0  11   7      486.82      385.60     29.63 o
   1  11   7       99.04       85.16     27.05 o
   2  11   7        7.81       22.39     26.98 o
   3  11   7     1263.55     1188.74     36.60 o
   4  11   7      758.81      675.29     49.04 o
   5  11   7     2037.75     1974.01     60.63 o
   6  11   7      267.65      332.75     47.26 o
   7  11   7       89.39       86.16     43.36 o
   8  11   7      241.09      289.77     48.23 o
   9  11   7       84.81       83.51     46.96 o
 -13  12   7      391.74      384.71     44.29 o
 -12  12   7      423.01      456.34     43.82 o
 -11  12   7      188.09      218.13     38.46 o
 -10  12   7     1288.40     1381.24     48.30 o
  -9  12   7       46.90       47.55     37.00 o
  -8  12   7     1921.97     1735.80    183.71 o
  -7  12   7        1.59       13.49     27.76 o
  -6  12   7       20.69       12.15     28.18 o
  -5  12   7     2014.18     1944.81     42.87 o
  -4  12   7     1627.76     1639.47     59.61 o
  -3  12   7      239.80      257.02     29.21 o
  -2  12   7        4.77        0.48     27.96 o
  -1  12   7      545.54      440.78     31.11 o
   0  12   7      336.74      332.71     31.27 o
   1  12   7      375.49      410.97     30.77 o
   2  12   7       16.36       23.83     26.52 o
   3  12   7     1063.59     1029.10    108.67 o
   4  12   7       14.45       -9.26     49.80 o
   5  12   7        4.14       52.70     42.65 o
   6  12   7      417.07      437.75     49.02 o
   7  12   7      405.71      440.74     51.05 o
   8  12   7       46.75       23.74     46.10 o
   9  12   7       50.78      133.31     47.84 o
 -13  13   7      143.74      178.87     60.94 o
 -12  13   7      475.75      560.09     56.87 o
 -11  13   7       92.78      131.59     48.89 o
 -10  13   7       22.38       93.07     46.88 o
  -9  13   7     1134.50     1101.14    118.90 o
  -8  13   7     1502.62     1709.19     52.21 o
  -7  13   7      319.97      311.40     31.51 o
  -6  13   7       95.84      137.82     30.00 o
  -5  13   7      110.09       83.60     30.04 o
  -4  13   7       38.79       36.18     28.81 o
  -3  13   7       48.32       43.90     31.99 o
  -2  13   7     1458.33     1265.50     61.52 o
  -1  13   7      419.47      402.04     31.63 o
   0  13   7        0.10        7.58     28.31 o
   1  13   7     1015.86      984.86     41.71 o
   2  13   7        0.40       16.31     39.82 o
   3  13   7     1805.72     1739.66     70.23 o
   4  13   7      903.51     1021.79     63.87 o
   5  13   7       83.23       47.50     43.71 o
   6  13   7      833.91      808.30     76.03 o
   7  13   7     1398.00     1546.94     75.20 o
   8  13   7      101.72      104.66     49.32 o
 -13  14   7        5.93      -18.82     51.54 o
 -12  14   7      408.86      324.34     53.50 o
 -11  14   7      525.16      565.35     92.63 o
 -10  14   7      111.41      137.65     47.30 o
  -9  14   7     2100.52     2296.80     81.36 o
  -8  14   7      590.95      501.06     42.17 o
  -7  14   7      413.12      442.44     41.47 o
  -6  14   7      867.88      868.08     38.67 o
  -5  14   7       63.13       56.63     30.16 o
  -4  14   7      234.97      206.50     32.90 o
  -3  14   7     1646.44     1695.72     47.01 o
  -2  14   7        4.68       33.87     28.80 o
  -1  14   7     1165.69     1229.41     39.73 o
   0  14   7      102.03       83.74     28.75 o
   1  14   7      696.62      782.08     46.53 o
   2  14   7     1241.47     1313.50     65.33 o
   3  14   7      283.42      239.09     55.70 o
   4  14   7     4855.57     5127.50    106.40 o
   5  14   7      367.24      309.68     89.28 o
   6  14   7      752.16      670.39     55.70 o
   7  14   7      259.16      290.65     51.40 o
   8  14   7       12.23       22.77     49.30 o
 -12  15   7       18.46       74.48     53.14 o
 -11  15   7      238.12      248.19     52.77 o
 -10  15   7      341.32      291.59     51.71 o
  -9  15   7      710.45      709.39     63.44 o
  -8  15   7      799.06      826.30     54.43 o
  -7  15   7      570.12      555.67     61.60 o
  -6  15   7      129.19      169.69     31.07 o
  -5  15   7      574.29      537.83     35.65 o
  -4  15   7     1895.98     1839.98    119.26 o
  -3  15   7      308.96      335.88     31.74 o
  -2  15   7      133.34      121.54     30.65 o
  -1  15   7      407.74      461.37     57.05 o
   0  15   7      881.06      752.60     35.72 o
   1  15   7      773.42      762.86     64.42 o
   2  15   7     1557.12     1684.92     72.55 o
   3  15   7      654.13      625.54     62.31 o
   4  15   7        0.13       37.60     53.75 o
   5  15   7      132.94      136.97     58.36 o
   6  15   7       16.30        0.16     48.38 o
   7  15   7      220.17      218.19     52.73 o
 -12  16   7       25.61       24.70     56.77 o
 -11  16   7      204.68      182.48     54.46 o
 -10  16   7      795.77      829.11     61.17 o
  -9  16   7       63.40       80.43     48.23 o
  -8  16   7      360.56      388.82     53.06 o
  -7  16   7       33.62       86.53     40.41 o
  -6  16   7        3.04       -6.89     38.88 o
  -5  16   7      954.88      890.14     72.82 o
  -4  16   7      790.44      760.53     38.71 o
  -3  16   7       14.33       38.50     30.86 o
  -2  16   7      811.14      768.01     37.20 o
  -1  16   7      649.92      618.25     42.81 o
   0  16   7        0.31        3.59     41.70 o
   1  16   7      355.07      309.08     58.00 o
   2  16   7     1727.65     1715.54    151.72 o
   3  16   7      727.19      655.38     63.87 o
   4  16   7      101.63       79.80     55.89 o
   5  16   7       14.07       85.84     61.00 o
   6  16   7      121.58      137.96     59.50 o
   7  16   7      133.30      182.56     52.72 o
 -11  17   7      143.87      199.33     53.75 o
 -10  17   7       66.26       59.86     46.71 o
  -9  17   7       61.88       89.56     50.23 o
  -8  17   7      468.34      546.10     53.64 o
  -7  17   7      151.99      124.19     36.16 o
  -6  17   7      184.21      208.40     41.24 o
  -5  17   7      244.27      229.81     42.99 o
  -4  17   7     1319.00     1366.95     79.02 o
  -3  17   7        0.20       23.12     31.42 o
  -2  17   7        1.20       26.18     30.91 o
  -1  17   7      437.85      521.95     46.42 o
   0  17   7       84.49       32.70     56.08 o
   1  17   7      111.04       80.67     55.02 o
   2  17   7       51.08       49.21     52.31 o
   3  17   7       23.41       -6.50     59.13 o
   4  17   7      420.88      415.97     63.85 o
   5  17   7      439.71      411.05     67.80 o
   6  17   7        9.44       30.56     60.31 o
 -10  18   7      944.75      878.95     55.51 o
  -9  18   7       92.58      127.84     60.95 o
  -8  18   7      453.76      425.58     55.68 o
  -7  18   7      125.18       99.88     38.01 o
  -6  18   7        2.50       15.56     36.53 o
  -5  18   7      198.96      278.11     38.88 o
  -4  18   7      309.54      199.78     41.37 o
  -3  18   7     2291.61     2250.06     49.97 o
  -2  18   7       21.49       40.93     40.33 o
  -1  18   7       68.45       16.23     55.06 o
   0  18   7      233.32      284.34     64.56 o
   1  18   7      645.75      639.50     63.89 o
   2  18   7       25.34       38.68     54.79 o
   3  18   7       27.51       14.04     59.20 o
   4  18   7      699.81      692.07     69.65 o
   5  18   7      137.86      105.37     62.36 o
  -9  19   7       67.84      100.92     55.65 o
  -8  19   7      321.34      300.56     57.05 o
  -7  19   7       55.83       33.32     49.14 o
  -6  19   7       29.62       -7.17     38.71 o
  -5  19   7      569.58      532.82     55.24 o
  -4  19   7     2659.00     2582.33     71.61 o
  -3  19   7      439.56      499.21     60.10 o
  -2  19   7      108.67      117.38     57.75 o
  -1  19   7      157.19      519.69    294.30 o
   0  19   7      104.91       62.05     59.63 o
   1  19   7      225.81      118.68     62.05 o
   2  19   7      614.10      622.24     71.68 o
   3  19   7      307.05      295.89     63.26 o
   4  19   7       82.19       90.96     71.77 o
   5  19   7       25.97       37.76     63.48 o
  -8  20   7        5.24       43.07     53.14 o
  -7  20   7       23.65       55.17     52.49 o
  -6  20   7       45.14       74.07     40.35 o
  -5  20   7        2.38       -7.40     40.72 o
  -4  20   7     1146.31     1291.43     69.37 o
  -3  20   7       36.38       55.05     47.86 o
  -2  20   7      136.13      174.49     48.96 o
  -1  20   7      855.80      889.10     65.68 o
   0  20   7      220.37      321.30     53.22 o
   1  20   7        1.23      -12.43     53.17 o
   2  20   7      208.77      269.45     51.68 o
   3  20   7      295.50      298.13     54.64 o
   4  20   7       29.33       36.34     67.98 o
  -7  21   7       17.91      -20.33     51.07 o
  -6  21   7      234.76      207.58     44.57 o
  -5  21   7      506.67      464.04     54.34 o
  -4  21   7     1020.29     1129.31     81.43 o
  -3  21   7      271.91      334.23     58.68 o
  -2  21   7       55.40       85.78     50.25 o
  -1  21   7      247.11      319.66     53.37 o
   0  21   7      411.67      457.99     78.18 o
   1  21   7      106.08      132.02     55.09 o
   2  21   7       74.69       79.02     53.27 o
  -5  22   7       13.91       16.27     51.06 o
  -4  22   7       56.97       57.43     50.86 o
  -3  22   7     1090.58     1200.93     66.70 o
  -2  22   7      454.69      548.99     62.01 o
  -1  22   7       33.50       42.14     54.16 o
   0  22   7       66.83       66.77     55.28 o
 -15   0   8     1290.40     1490.79     82.30 o
 -14   0   8     1448.18     1615.32     95.76 o
 -13   0   8       13.66       75.51     59.33 o
 -12   0   8      767.26      732.25     97.11 o
 -11   0   8      536.94      415.88     53.66 o
 -10   0   8     4746.23     4396.48     86.56 o
  -9   0   8     1802.04     1866.58     63.53 o
  -8   0   8     1217.22     1139.60     92.26 o
  -7   0   8     1413.36     1337.03     54.19 o
  -6   0   8      293.27      258.10     40.78 o
  -5   0   8     1082.60     1066.30     43.21 o
  -4   0   8     1138.46     1238.62     36.11 o
  -3   0   8     6739.45     6937.37     88.99 o
  -2   0   8      272.64      261.51     32.03 o
  -1   0   8     3103.73     3124.74    305.71 o
   0   0   8       13.68       17.41     27.63 o
   1   0   8      115.01       94.84     28.99 o
   2   0   8       96.96       70.29     24.68 o
   3   0   8     2185.73     2420.29     61.05 o
   4   0   8     3381.34     3274.80     49.64 o
   5   0   8     1044.28      756.44     34.00 o
   6   0   8     2878.42     2826.37     70.38 o
   7   0   8      253.97      198.44     36.99 o
   8   0   8      361.15      303.82     40.07 o
   9   0   8      340.34      453.64     62.95 o
  10   0   8      353.62      248.55     61.90 o
 -15   1   8       86.95      104.02     46.72 o
 -14   1   8        1.18      -32.51     44.08 o
 -13   1   8      578.39      588.52     45.55 o
 -12   1   8     1139.12     1024.57     45.45 o
 -11   1   8     1257.14     1104.09     68.20 o
 -10   1   8      235.29      201.47     34.91 o
  -9   1   8       57.44       59.72     32.32 o
  -8   1   8     1280.96     1249.41     39.71 o
  -7   1   8      293.06      267.01     24.91 o
  -6   1   8     6834.60     6599.98    102.69 o
  -5   1   8     1688.40     1715.87     35.53 o
  -4   1   8      120.59       96.20     15.70 o
  -3   1   8       30.52       24.96     15.36 o
  -2   1   8       67.68       70.94     18.81 o
  -1   1   8     1371.47     1498.86     27.88 o
   0   1   8      233.39      214.23     19.88 o
   1   1   8        0.23       22.43     20.01 o
   2   1   8     2530.19     2422.72     29.09 o
   3   1   8        4.87       10.32     18.01 o
   4   1   8      465.06      379.22     21.28 o
   5   1   8       31.64       62.63     20.21 o
   6   1   8      162.08      131.79     21.98 o
   7   1   8     2004.02     2128.13     44.43 o
   8   1   8      195.78      190.20     32.37 o
   9   1   8     1065.90     1141.87     74.41 o
  10   1   8       58.92      101.81     42.62 o
 -15   2   8       86.47       31.06     44.53 o
 -14   2   8      220.09      240.51     50.69 o
 -13   2   8      477.02      502.62     43.78 o
 -12   2   8       23.26       52.80     37.45 o
 -11   2   8       19.79        8.87     36.20 o
 -10   2   8      187.46      119.72     36.88 o
  -9   2   8      917.19      889.90     59.35 o
  -8   2   8      539.54      519.89     34.20 o
  -7   2   8       61.74       51.29     16.86 o
  -6   2   8       66.33       46.83     12.97 o
  -5   2   8      798.38      859.83     33.90 o
  -4   2   8       10.90        8.31      9.71 o
  -3   2   8      194.10      228.30     15.27 o
  -2   2   8      660.00      562.24     20.76 o
  -1   2   8     1461.93     1490.01     27.30 o
   0   2   8      369.03      360.02     22.15 o
   1   2   8      709.49      733.78     26.30 o
   2   2   8      246.68      274.47     21.46 o
   3   2   8       61.72       67.76     19.38 o
   4   2   8      130.59      117.60     20.80 o
   5   2   8      211.87      247.68     32.66 o
   6   2   8        0.02       19.65     22.66 o
   7   2   8      253.70      231.09     31.16 o
   8   2   8      332.06      264.16     32.30 o
   9   2   8        7.45       30.81     39.37 o
  10   2   8       19.37       31.57     46.17 o
 -15   3   8       24.35       51.49     44.06 o
 -14   3   8     2019.56     2056.89     59.07 o
 -13   3   8      121.45      128.06     40.17 o
 -12   3   8      765.84      685.84     44.15 o
 -11   3   8        7.11      -17.87     36.19 o
 -10   3   8      148.27      113.69     34.04 o
  -9   3   8      775.56      752.16     37.24 o
  -8   3   8        0.43        1.53     30.70 o
  -7   3   8     2637.64     2319.11     69.44 o
  -6   3   8     2411.97     2181.10     34.37 o
  -5   3   8      118.25      154.49     22.07 o
  -4   3   8      449.34      383.22     26.20 o
  -3   3   8      460.90      312.70     26.44 o
  -2   3   8      343.33      314.64     22.16 o
  -1   3   8     2821.45     2871.73     33.94 o
   0   3   8      320.81      299.15     22.17 o
   1   3   8     2119.76     2017.27     33.62 o
   2   3   8        9.14       14.97     19.28 o
   3   3   8       53.84       22.68     19.30 o
   4   3   8       77.52       84.92     21.07 o
   5   3   8       12.32        9.94     21.94 o
   6   3   8      215.52      162.48     23.79 o
   7   3   8      831.16      787.42     35.52 o
   8   3   8     1207.30     1206.39     45.21 o
   9   3   8     1093.12     1117.53     56.36 o
  10   3   8      212.15      215.83     49.17 o
 -15   4   8      559.60      606.52     59.73 o
 -14   4   8      603.39      668.09     47.95 o
 -13   4   8        5.85       10.79     39.46 o
 -12   4   8        4.42      -16.79     38.12 o
 -11   4   8      328.69      256.49     37.17 o
 -10   4   8      341.35      326.84     35.92 o
  -9   4   8       66.21       45.37     31.84 o
  -8   4   8     2601.46     2631.89     47.62 o
  -7   4   8       11.75        7.50     27.10 o
  -6   4   8      454.25      414.61     24.64 o
  -5   4   8      915.98      930.51     28.81 o
  -4   4   8      139.51      144.96     21.24 o
  -3   4   8     1909.22     1949.61     37.62 o
  -2   4   8      508.13      492.24     29.24 o
  -1   4   8     2063.48     2012.99     41.74 o
   0   4   8      733.73      632.71     37.07 o
   1   4   8     3906.35     4129.54     50.95 o
   2   4   8      182.50      185.76     20.52 o
   3   4   8        4.27        7.44     19.03 o
   4   4   8      616.14      623.28     23.96 o
   5   4   8       89.91       86.55     21.95 o
   6   4   8     1543.26     1499.85     35.73 o
   7   4   8       14.47       24.01     30.48 o
   8   4   8        1.56      -26.49     32.79 o
   9   4   8      304.72      406.26     39.87 o
  10   4   8       17.81        2.44     47.44 o
 -15   5   8        4.87       42.53     55.44 o
 -14   5   8      871.96      781.60     54.55 o
 -13   5   8      848.32      775.83     46.91 o
 -12   5   8        4.05       16.55     37.27 o
 -11   5   8     2763.88     2618.67     59.67 o
 -10   5   8      553.55      500.16     38.49 o
  -9   5   8     1227.84     1167.19     41.05 o
  -8   5   8     4783.30     4835.95     91.74 o
  -7   5   8      229.42      306.75     24.89 o
  -6   5   8     4305.80     4525.68     44.28 o
  -5   5   8        0.92        4.92     20.75 o
  -4   5   8        0.56        1.82     20.12 o
  -3   5   8      272.11      248.29     27.30 o
  -2   5   8      519.36      480.94     28.55 o
  -1   5   8     3516.47     3621.84     47.72 o
   0   5   8        0.19       -3.10     25.75 o
   1   5   8        7.57       -4.24     25.45 o
   2   5   8      916.50      824.10     33.70 o
   3   5   8      292.94      284.63     22.68 o
   4   5   8       76.45       86.13     22.28 o
   5   5   8       24.34       55.89     22.89 o
   6   5   8       27.28       56.83     25.66 o
   7   5   8      520.34      476.11     35.98 o
   8   5   8      115.31       96.93     34.52 o
   9   5   8       20.12       50.32     35.29 o
 -15   6   8      451.33      404.36     57.59 o
 -14   6   8      117.41      129.05     41.81 o
 -13   6   8     1184.83     1320.61     51.78 o
 -12   6   8      167.46      128.85     41.23 o
 -11   6   8       58.84       16.24     35.33 o
 -10   6   8     1678.84     1539.70     45.33 o
  -9   6   8     1360.03     1232.05     46.35 o
  -8   6   8     3127.19     3120.19     47.48 o
  -7   6   8       11.81       28.99     23.59 o
  -6   6   8       11.39       29.55     21.49 o
  -5   6   8      178.88      151.60     22.29 o
  -4   6   8      563.03      617.11     23.87 o
  -3   6   8     1233.47     1239.17     26.53 o
  -2   6   8     5209.09     5262.69     72.60 o
  -1   6   8        0.84       -4.92     25.76 o
   0   6   8     1156.92     1064.11     34.09 o
   1   6   8        1.22       -8.39     27.64 o
   2   6   8      824.53      857.01     50.45 o
   3   6   8       22.08        6.67     20.22 o
   4   6   8      317.01      340.73     24.23 o
   5   6   8       86.39       89.95     23.43 o
   6   6   8       69.61       80.57     26.27 o
   7   6   8      492.87      416.13     36.09 o
   8   6   8      400.30      377.24     45.65 o
   9   6   8        2.25       -1.19     44.03 o
 -15   7   8       45.47       30.10     54.07 o
 -14   7   8     2230.94     2514.19     74.25 o
 -13   7   8       92.19      109.96     33.73 o
 -12   7   8      526.74      461.09     40.63 o
 -11   7   8      725.98      716.20     41.67 o
 -10   7   8     1917.04     2017.86     87.07 o
  -9   7   8      967.16      879.52     31.93 o
  -8   7   8      341.86      398.45     59.27 o
  -7   7   8     3211.47     2978.98    109.54 o
  -6   7   8      705.00      758.78     41.95 o
  -5   7   8      741.85      775.66     25.65 o
  -4   7   8      984.65      987.78     25.25 o
  -3   7   8     3322.35     3258.40     53.38 o
  -2   7   8      198.26      165.39     28.57 o
  -1   7   8      793.98      784.80     32.35 o
   0   7   8      145.05      134.31     27.04 o
   1   7   8      381.90      391.23     30.17 o
   2   7   8     1326.16     1372.13     39.61 o
   3   7   8      648.49      499.21     29.13 o
   4   7   8      391.08      417.52     24.46 o
   5   7   8      575.56      584.36     27.09 o
   6   7   8       95.48      127.87     32.04 o
   7   7   8       72.44       73.32     44.24 o
   8   7   8      172.54      235.70     46.10 o
   9   7   8       50.83       20.31     43.77 o
 -14   8   8      323.08      329.64     55.53 o
 -13   8   8      558.10      572.51     43.42 o
 -12   8   8      838.19      863.41     80.80 o
 -11   8   8     1016.43      997.14     46.28 o
 -10   8   8      130.55      137.78     33.94 o
  -9   8   8     2274.74     2305.78     41.18 o
  -8   8   8      672.94      626.47     32.93 o
  -7   8   8      933.49      965.80     34.15 o
  -6   8   8      162.81      151.73     22.93 o
  -5   8   8       24.43       11.71     20.02 o
  -4   8   8      113.81       61.75     26.67 o
  -3   8   8      527.47      530.37     31.28 o
  -2   8   8     1257.64     1155.64     35.69 o
  -1   8   8     1375.22     1479.96     38.50 o
   0   8   8      218.07      220.68     28.40 o
   1   8   8     1968.05     1908.65     41.66 o
   2   8   8     3097.03     3065.33     50.01 o
   3   8   8     2446.69     2519.16     47.91 o
   4   8   8      383.10      341.89     29.31 o
   5   8   8       42.91       52.49     27.57 o
   6   8   8       19.05        7.87     41.14 o
   7   8   8       87.43       69.25     44.54 o
   8   8   8       18.50       29.68     45.65 o
   9   8   8       89.98       58.47     43.99 o
 -14   9   8      240.61      179.61     62.79 o
 -13   9   8        1.07       31.80     38.94 o
 -12   9   8      603.92      686.93     90.00 o
 -11   9   8       38.81       11.83     34.02 o
 -10   9   8      421.37      475.73     51.13 o
  -9   9   8      769.14      746.99     31.43 o
  -8   9   8     2334.12     2251.33     40.55 o
  -7   9   8      362.72      337.46     25.53 o
  -6   9   8      134.55      114.83     28.60 o
  -5   9   8       97.09       95.07     28.19 o
  -4   9   8        1.16       23.17     27.37 o
  -3   9   8       77.89       95.87     27.83 o
  -2   9   8     1677.14     1589.41     39.76 o
  -1   9   8      323.41      269.45     29.71 o
   0   9   8        9.73        9.92     27.41 o
   1   9   8       48.90       34.26     28.16 o
   2   9   8        0.06       -7.92     27.85 o
   3   9   8       36.75       48.96     28.86 o
   4   9   8      797.62      875.15     35.62 o
   5   9   8        0.13       -3.79     39.70 o
   6   9   8      399.10      364.49     47.11 o
   7   9   8       92.03      103.73     43.57 o
   8   9   8      299.29      307.94     48.19 o
   9   9   8        2.57      -34.56     46.35 o
 -14  10   8       14.39      -22.12     53.71 o
 -13  10   8      208.92      223.13     47.43 o
 -12  10   8      481.66      520.26     42.43 o
 -11  10   8      226.47      216.20     44.99 o
 -10  10   8      149.12      117.70     32.45 o
  -9  10   8     2616.19     2764.72     45.90 o
  -8  10   8      155.32      160.76     30.47 o
  -7  10   8      498.97      413.23     32.48 o
  -6  10   8       26.81       15.30     28.81 o
  -5  10   8       13.04       37.21     31.56 o
  -4  10   8       79.19       54.13     28.28 o
  -3  10   8     1219.09     1185.28     37.23 o
  -2  10   8     3697.37     3512.73     51.15 o
  -1  10   8        0.08       -0.94     28.38 o
   0  10   8      874.44      919.22     35.70 o
   1  10   8      157.91      110.87     28.43 o
   2  10   8       60.01       47.33     27.60 o
   3  10   8      454.93      463.03     33.48 o
   4  10   8       47.11       35.47     40.89 o
   5  10   8      697.68      670.89     51.30 o
   6  10   8      538.94      516.69     48.26 o
   7  10   8      369.30      456.13     50.38 o
   8  10   8       15.54       60.17     46.03 o
 -14  11   8     1294.54     1354.20     79.92 o
 -13  11   8      208.74      222.09     42.28 o
 -12  11   8      176.55      190.96     41.46 o
 -11  11   8      236.22      274.06     48.94 o
 -10  11   8     3408.29     3499.64     97.16 o
  -9  11   8     2699.20     2675.98     91.31 o
  -8  11   8        0.10       -2.70     29.80 o
  -7  11   8     1617.98     1560.72     41.63 o
  -6  11   8       11.60       -2.60     28.78 o
  -5  11   8      550.53      589.18     33.75 o
  -4  11   8        0.84       16.17     28.41 o
  -3  11   8     1611.66     1592.38     40.51 o
  -2  11   8      844.63      866.07     36.65 o
  -1  11   8       43.22       48.32     28.37 o
   0  11   8     2404.86     2427.89     46.69 o
   1  11   8      402.83      338.66     31.33 o
   2  11   8      377.03      343.43     32.08 o
   3  11   8     2771.58     2789.36     50.61 o
   4  11   8     1657.20     1757.93     72.50 o
   5  11   8     1215.40     1264.42     83.67 o
   6  11   8      294.83      288.46     48.13 o
   7  11   8      209.57      220.91     49.42 o
   8  11   8        4.14       35.67     47.47 o
 -13  12   8      793.83      803.80     59.21 o
 -12  12   8      328.50      403.25     56.84 o
 -11  12   8       97.39      130.96     51.91 o
 -10  12   8     1692.20     1665.26     80.65 o
  -9  12   8      525.36      651.55     87.49 o
  -8  12   8      738.49      764.05     37.07 o
  -7  12   8      275.52      285.08     31.29 o
  -6  12   8       86.39       76.81     30.46 o
  -5  12   8      202.35      178.23     30.35 o
  -4  12   8      258.05      265.29     30.85 o
  -3  12   8      656.54      608.90     34.34 o
  -2  12   8     2354.06     2342.25     53.76 o
  -1  12   8      620.47      559.87     50.90 o
   0  12   8      113.73      100.17     29.74 o
   1  12   8       96.90      102.69     29.92 o
   2  12   8     1375.97     1492.64     45.79 o
   3  12   8     1254.98     1377.97     56.37 o
   4  12   8        1.32      -22.10     49.87 o
   5  12   8      168.10      145.95     53.76 o
   6  12   8      280.70      236.11     47.53 o
   7  12   8        2.37      -22.78     48.71 o
   8  12   8       16.08       34.71     49.73 o
 -13  13   8       21.00       63.25     51.31 o
 -12  13   8      107.94      122.57     51.72 o
 -11  13   8      470.49      522.22     71.45 o
 -10  13   8      179.18      154.82     59.55 o
  -9  13   8      673.06      668.58     67.45 o
  -8  13   8       23.26       37.86     31.45 o
  -7  13   8      302.23      292.29     32.87 o
  -6  13   8      325.57      233.91     31.70 o
  -5  13   8     1343.74     1285.13     42.37 o
  -4  13   8      677.00      591.84     43.60 o
  -3  13   8        0.01       17.69     30.40 o
  -2  13   8      408.43      390.66     33.25 o
  -1  13   8       23.48       28.68     29.74 o
   0  13   8      190.40      229.49     31.32 o
   1  13   8      380.92      362.38     50.33 o
   2  13   8       13.10      -40.51     40.51 o
   3  13   8      102.76      114.35     55.60 o
   4  13   8      670.13      697.73     62.87 o
   5  13   8       57.50        7.94     53.74 o
   6  13   8      271.93      294.91     50.12 o
   7  13   8      130.69      167.78     52.06 o
 -12  14   8      220.87      153.54     52.21 o
 -11  14   8      317.32      317.00     61.48 o
 -10  14   8        3.68       81.66     43.76 o
  -9  14   8       27.89       83.37     61.63 o
  -8  14   8      128.59       87.05     40.24 o
  -7  14   8      225.61      174.68     33.44 o
  -6  14   8     1416.29     1415.15     42.71 o
  -5  14   8      179.57      134.11     33.01 o
  -4  14   8        4.26        0.08     29.90 o
  -3  14   8      111.95      133.73     31.39 o
  -2  14   8        3.12      -10.86     28.96 o
  -1  14   8        1.54       10.67     30.84 o
   0  14   8      808.57      731.94     36.93 o
   1  14   8      980.06     1065.84     72.81 o
   2  14   8      780.06      732.86     51.35 o
   3  14   8       17.74       -6.44     50.85 o
   4  14   8        4.36       24.52     52.50 o
   5  14   8       48.80        2.65     60.22 o
   6  14   8        4.71       51.11     59.70 o
   7  14   8       99.23      105.76     50.34 o
 -12  15   8      223.63      205.17     57.48 o
 -11  15   8      133.95      167.98     53.54 o
 -10  15   8      118.93      132.65     45.50 o
  -9  15   8      402.60      490.08     53.96 o
  -8  15   8       45.03       47.42     39.45 o
  -7  15   8        0.03       -1.01     39.94 o
  -6  15   8       23.52       36.99     32.10 o
  -5  15   8        9.48        8.10     31.91 o
  -4  15   8      140.53      152.76     32.37 o
  -3  15   8       44.59       83.59     32.55 o
  -2  15   8      369.31      387.04     35.48 o
  -1  15   8      534.51      551.60     76.03 o
   0  15   8      113.58      134.92     41.99 o
   1  15   8       39.77       54.97     44.02 o
   2  15   8       21.90      -53.49     53.49 o
   3  15   8     1265.11     1071.92    130.20 o
   4  15   8      407.48      345.19     64.34 o
   5  15   8      338.89      352.23     75.36 o
   6  15   8      501.92      515.88     68.19 o
 -11  16   8       36.55      112.12     48.89 o
 -10  16   8     1308.17     1338.46     58.92 o
  -9  16   8      212.16      200.92     51.48 o
  -8  16   8      193.18      208.41     60.78 o
  -7  16   8       10.78      -20.26     41.57 o
  -6  16   8      186.96      167.83     42.30 o
  -5  16   8      100.12       90.90     32.65 o
  -4  16   8     1330.43     1356.10     43.97 o
  -3  16   8        0.65       -5.02     32.80 o
  -2  16   8      666.84      561.51     42.50 o
  -1  16   8      182.22      177.03     44.73 o
   0  16   8       39.82       39.06     43.27 o
   1  16   8      299.18      315.51     48.04 o
   2  16   8      205.42      144.37     55.32 o
   3  16   8      617.24      617.28    149.73 o
   4  16   8        1.87      -20.50     59.46 o
   5  16   8      136.75       78.91     63.05 o
   6  16   8        8.30      -45.93     92.36 o
 -10  17   8       28.98       51.01     47.61 o
  -9  17   8       63.37       94.65     53.68 o
  -8  17   8        0.02      -17.11     51.71 o
  -7  17   8        2.72      -42.65     42.65 o
  -6  17   8        0.72      -29.13     40.50 o
  -5  17   8     2865.06     2845.20    125.47 o
  -4  17   8      845.26      903.15     41.31 o
  -3  17   8        6.16       24.65     33.67 o
  -2  17   8      198.58      239.31     34.28 o
  -1  17   8      776.46      874.59     52.58 o
   0  17   8       68.76       83.27     45.40 o
   1  17   8       18.74        1.57     57.92 o
   2  17   8      233.25      243.03     61.36 o
   3  17   8       17.75       59.06     60.41 o
   4  17   8       12.12       31.73     57.98 o
   5  17   8       36.00       60.09     66.89 o
 -10  18   8       90.33      132.20     48.84 o
  -9  18   8       11.84        0.34     52.56 o
  -8  18   8        1.68       -1.07     50.75 o
  -7  18   8        4.04       18.75     39.04 o
  -6  18   8       73.51       43.03     44.28 o
  -5  18   8      148.18      113.43     42.90 o
  -4  18   8        1.00        9.54     33.85 o
  -3  18   8      506.23      484.46     37.79 o
  -2  18   8      342.59      343.43     45.34 o
  -1  18   8       18.74       12.94     44.73 o
   0  18   8        0.60       -6.81     56.25 o
   1  18   8      305.40      282.37     64.75 o
   2  18   8       10.04       -8.56     57.91 o
   3  18   8        1.08       -8.81     61.27 o
   4  18   8        1.82      -34.25     65.93 o
  -9  19   8      110.03      100.83     57.18 o
  -8  19   8      109.43       78.39     54.27 o
  -7  19   8       36.87       45.99     38.46 o
  -6  19   8      194.71      174.55     42.35 o
  -5  19   8      277.02      283.18     42.18 o
  -4  19   8       14.70       -4.49     41.19 o
  -3  19   8       40.93       55.73     44.48 o
  -2  19   8      411.10      490.29     51.94 o
  -1  19   8        7.33       -0.78     61.02 o
   0  19   8       18.98      -32.95     66.46 o
   1  19   8      356.53      309.35     65.44 o
   2  19   8       22.30       58.35     63.11 o
   3  19   8      324.15      277.96     66.34 o
  -7  20   8      190.35      138.86     67.98 o
  -6  20   8       10.12       36.81     41.86 o
  -5  20   8      151.75      233.93     43.05 o
  -4  20   8     2753.87     2698.17    198.23 o
  -3  20   8      190.59      246.89     77.47 o
  -2  20   8      805.64      845.76     73.56 o
  -1  20   8      316.14      322.87     66.65 o
   0  20   8      807.20      778.89    129.75 o
   1  20   8       23.98       68.98     66.63 o
   2  20   8        0.42       18.41     62.68 o
  -6  21   8      133.59      109.25     42.72 o
  -5  21   8      740.96      733.68     58.46 o
  -4  21   8      399.70      349.56     56.77 o
  -3  21   8       13.76       -2.66     51.67 o
  -2  21   8        8.87       51.38     54.50 o
  -1  21   8        0.01       52.88     56.28 o
   0  21   8      229.29      226.67     55.09 o
 -15   1   9      335.68      381.89     49.48 o
 -14   1   9      217.29      242.81     45.07 o
 -13   1   9      117.63      247.87     42.04 o
 -12   1   9        1.92      325.72     55.34 o
 -11   1   9     1018.48      870.25     45.10 o
 -10   1   9      134.47       79.36     36.08 o
  -9   1   9      266.09      289.98     36.24 o
  -8   1   9     2856.54     2795.05     50.71 o
  -7   1   9     4855.21     4948.68     38.83 o
  -6   1   9       62.48       51.18     16.93 o
  -5   1   9      299.07      241.01     50.93 o
  -4   1   9     1387.50     1498.58     71.17 o
  -3   1   9      109.38       76.24     17.46 o
  -2   1   9       56.60       95.59     19.93 o
  -1   1   9     1987.10     2044.06     32.81 o
   0   1   9       70.18       39.51     21.78 o
   1   1   9      241.54      422.89     67.74 o
   2   1   9      304.41      411.12     54.45 o
   3   1   9      173.70      171.62     20.51 o
   4   1   9       12.04       26.99     20.12 o
   5   1   9      149.08      217.50     23.09 o
   6   1   9     2132.23     2071.65    101.46 o
   7   1   9      461.20      458.66     34.23 o
   8   1   9       67.82       69.71     32.06 o
   9   1   9       37.68       28.30     40.20 o
 -15   2   9      563.40      628.46     73.02 o
 -14   2   9      132.31      218.54     45.48 o
 -13   2   9       16.90       87.29     46.52 o
 -12   2   9      708.68      649.97     45.26 o
 -11   2   9      223.41      913.51     86.90 o
 -10   2   9      843.28      820.18     42.30 o
  -9   2   9        0.10       76.85     45.47 o
  -8   2   9      107.69      109.73     25.63 o
  -7   2   9     1604.67     1574.11     36.36 o
  -6   2   9     1297.81     1143.88     34.52 o
  -5   2   9       98.32       58.76     27.63 o
  -4   2   9      170.65      608.29    110.46 o
  -3   2   9       33.15       40.61     14.83 o
  -2   2   9     5293.50     5189.79     65.04 o
  -1   2   9       52.17       46.31     20.05 o
   0   2   9       47.84       83.61     22.33 o
   1   2   9        3.28       53.80     24.06 o
   2   2   9        0.70       -1.74     23.87 o
   3   2   9     2156.88     2295.79     39.53 o
   4   2   9       78.30       85.30     22.08 o
   5   2   9     6244.09     6845.82     81.71 o
   6   2   9        0.91       73.54     25.34 o
   7   2   9      359.92      328.35     32.69 o
   8   2   9      620.96      565.67     37.40 o
   9   2   9       40.54      120.43     40.99 o
 -15   3   9       31.62       45.84     47.56 o
 -14   3   9      907.63      917.10     51.72 o
 -13   3   9       97.78      149.34     41.16 o
 -12   3   9      180.57      301.37     42.09 o
 -11   3   9      162.33      190.80     38.11 o
 -10   3   9      728.87      732.05     39.67 o
  -9   3   9      991.85     1029.62     40.86 o
  -8   3   9       59.58       26.48     26.68 o
  -7   3   9     4046.87     3946.22     49.27 o
  -6   3   9      688.40      653.51     37.02 o
  -5   3   9     1074.67     1194.15     59.39 o
  -4   3   9       37.85       64.00     25.60 o
  -3   3   9      714.15      762.64     34.40 o
  -2   3   9      550.61      600.04     21.63 o
  -1   3   9     2275.10     2406.54     35.75 o
   0   3   9      382.48      389.97     24.57 o
   1   3   9      327.02      548.46     95.58 o
   2   3   9      109.20       94.28     25.22 o
   3   3   9       16.48       54.13     21.59 o
   4   3   9      202.16      169.41     22.76 o
   5   3   9      445.77      575.85     27.27 o
   6   3   9     1089.12      956.44     30.97 o
   7   3   9      355.36      397.76     34.37 o
   8   3   9        0.03       54.45     35.75 o
   9   3   9      183.94      136.12     47.04 o
 -15   4   9      965.16      968.22     54.69 o
 -14   4   9      127.09       96.01     43.84 o
 -13   4   9        0.02      -41.86     41.86 o
 -12   4   9       90.08      350.87     53.69 o
 -11   4   9       31.62        4.07     36.60 o
 -10   4   9       11.32       25.85     34.67 o
  -9   4   9     1996.41     2152.75     57.10 o
  -8   4   9       15.36       78.68     29.75 o
  -7   4   9      224.04      248.17     29.73 o
  -6   4   9     1007.64      947.19     29.16 o
  -5   4   9     2569.69     2630.79     69.48 o
  -4   4   9      632.19      756.42     86.08 o
  -3   4   9      431.59      327.39     37.92 o
  -2   4   9     5158.09     5078.21     55.93 o
  -1   4   9      377.17      421.95     43.10 o
   0   4   9      238.07      302.30     25.51 o
   1   4   9        0.11       16.67     23.16 o
   2   4   9     1475.63     1497.23     37.21 o
   3   4   9      324.23      393.53     24.98 o
   4   4   9       12.71        8.02     21.60 o
   5   4   9       15.59       10.37     23.11 o
   6   4   9     1874.53     2066.38     40.42 o
   7   4   9        0.26       31.71     33.53 o
   8   4   9      102.80      136.58     36.22 o
   9   4   9        0.04       97.21     70.17 o
 -15   5   9      258.15      256.47     47.31 o
 -14   5   9        0.53      -43.04     43.04 o
 -13   5   9        0.95       80.20     42.77 o
 -12   5   9      190.28      300.82     41.60 o
 -11   5   9      380.42      306.84     39.12 o
 -10   5   9      322.38      284.13     37.69 o
  -9   5   9       16.94       99.78     33.57 o
  -8   5   9      395.18      379.72     31.60 o
  -7   5   9      192.15      525.59     99.04 o
  -6   5   9      813.62      758.63     36.27 o
  -5   5   9      667.99      678.29     28.37 o
  -4   5   9       61.56       47.59     22.39 o
  -3   5   9      537.27      456.96     32.66 o
  -2   5   9      409.89      390.96     29.24 o
  -1   5   9       19.43       30.26     27.36 o
   0   5   9      447.01      412.68     29.91 o
   1   5   9     3441.09     3589.52     52.71 o
   2   5   9       12.29       33.23     29.00 o
   3   5   9       44.40       19.25     23.74 o
   4   5   9      449.88      446.96     26.99 o
   5   5   9       22.20       69.05     25.34 o
   6   5   9      938.54      919.99     32.79 o
   7   5   9     1157.39     1234.18     54.97 o
   8   5   9       32.91       29.91     43.63 o
   9   5   9      207.89      267.20     65.22 o
 -15   6   9      101.33      112.22     54.69 o
 -14   6   9       41.84       43.07     42.77 o
 -13   6   9      261.52      295.35     43.31 o
 -12   6   9      879.94      882.74     46.07 o
 -11   6   9       76.27       98.81     37.93 o
 -10   6   9       55.79       35.70     34.80 o
  -9   6   9        5.93       22.64     31.97 o
  -8   6   9      254.78      381.27     30.83 o
  -7   6   9        7.58       66.59     24.71 o
  -6   6   9      568.59      732.56     62.42 o
  -5   6   9      108.93      102.34     22.52 o
  -4   6   9      458.08      667.53     90.69 o
  -3   6   9      260.30      260.16     23.19 o
  -2   6   9     2281.02     2381.00     58.09 o
  -1   6   9       95.61       85.00     27.98 o
   0   6   9     2968.93     2978.52     49.59 o
   1   6   9      277.49      232.72     31.15 o
   2   6   9     1728.58     1716.11     59.41 o
   3   6   9       28.35        5.42     30.16 o
   4   6   9        9.40       10.53     28.02 o
   5   6   9       84.24       72.59     30.69 o
   6   6   9       19.06      120.47     34.78 o
   7   6   9      328.33      360.91     45.68 o
   8   6   9        7.49      -32.30     44.35 o
 -14   7   9      748.33      749.67     60.66 o
 -13   7   9      151.91      175.09     46.27 o
 -12   7   9      198.99      187.68     46.73 o
 -11   7   9       65.17       72.00     37.55 o
 -10   7   9      817.24      795.87     40.66 o
  -9   7   9       19.76       84.65     29.52 o
  -8   7   9       12.19       17.63     24.86 o
  -7   7   9      861.26     1039.79     84.42 o
  -6   7   9      240.04      263.60     24.36 o
  -5   7   9      436.65      441.96     30.77 o
  -4   7   9     1804.69     1750.62     55.67 o
  -3   7   9     1725.35     1908.26     43.42 o
  -2   7   9     1119.33     1163.42     61.98 o
  -1   7   9      574.98      576.16     32.84 o
   0   7   9        1.54        3.47     27.55 o
   1   7   9     3813.03     3744.55     54.83 o
   2   7   9       34.39       49.69     29.13 o
   3   7   9      415.60      369.51     34.31 o
   4   7   9       42.20       61.95     33.77 o
   5   7   9      222.40      215.81     31.46 o
   6   7   9        2.22       14.94     33.26 o
   7   7   9      577.20      598.50     50.94 o
   8   7   9        0.33       76.85     44.32 o
 -14   8   9      383.63      303.59     54.02 o
 -13   8   9      400.96      377.41     53.53 o
 -12   8   9       89.03      294.10     45.86 o
 -11   8   9      261.68      208.06     37.15 o
 -10   8   9      394.53      350.51     37.64 o
  -9   8   9     2444.99     2514.06     65.02 o
  -8   8   9      314.58      457.20     48.93 o
  -7   8   9      667.23      709.61     34.79 o
  -6   8   9        8.72        5.60     29.44 o
  -5   8   9     1175.91     1087.20     38.13 o
  -4   8   9      222.96      210.79     29.48 o
  -3   8   9     1272.29     1331.74     60.47 o
  -2   8   9      254.42      210.66     29.73 o
  -1   8   9      140.69      154.25     28.89 o
   0   8   9      166.77      167.78     29.49 o
   1   8   9      128.14      114.80     30.68 o
   2   8   9     1925.96     1911.19     45.57 o
   3   8   9      746.01      894.04     39.01 o
   4   8   9       17.01       70.61     30.62 o
   5   8   9       17.95       24.07     29.72 o
   6   8   9     1133.91     1234.98    116.94 o
   7   8   9      174.87      225.83     47.09 o
   8   8   9        0.01       17.71     44.95 o
 -14   9   9      118.57      110.32     54.50 o
 -13   9   9      190.41      262.59     53.31 o
 -12   9   9      289.61      302.64     40.25 o
 -11   9   9     1378.27     1435.71     75.08 o
 -10   9   9      203.09      221.41     42.32 o
  -9   9   9        2.16       84.33     31.95 o
  -8   9   9      477.12      496.99     40.19 o
  -7   9   9        9.27       77.73     29.86 o
  -6   9   9     3260.43     3159.77    150.03 o
  -5   9   9      766.54      666.35     34.72 o
  -4   9   9      394.49      368.70     31.64 o
  -3   9   9      119.11       96.29     29.41 o
  -2   9   9       32.94       76.63     29.83 o
  -1   9   9     1101.94     1052.40     41.64 o
   0   9   9      119.20      275.48     54.21 o
   1   9   9     1027.91      991.29     39.25 o
   2   9   9     3472.12     3542.14     76.29 o
   3   9   9     1003.70     1019.70     40.15 o
   4   9   9      510.01      489.37     52.43 o
   5   9   9        6.46      100.15     44.16 o
   6   9   9        1.39       15.15     43.75 o
   7   9   9      641.37      594.90     70.96 o
   8   9   9        8.18       30.00     48.63 o
 -13  10   9      119.07      184.79     49.69 o
 -12  10   9      426.34      402.36     71.25 o
 -11  10   9       83.66       60.47     43.63 o
 -10  10   9     1043.92     1005.25     46.01 o
  -9  10   9      169.56      223.89     44.86 o
  -8  10   9      454.83      442.33     42.91 o
  -7  10   9      273.45      333.60     34.00 o
  -6  10   9        2.53      109.05     31.66 o
  -5  10   9       75.63      109.73     41.65 o
  -4  10   9      158.23      107.18     30.50 o
  -3  10   9     1807.16     1759.54     45.30 o
  -2  10   9       57.79       34.84     30.85 o
  -1  10   9     1795.58     1642.56     42.98 o
   0  10   9      943.90      933.41     38.65 o
   1  10   9     2915.90     3023.12     53.07 o
   2  10   9      407.70      463.92     35.33 o
   3  10   9      538.65      521.32     45.78 o
   4  10   9       85.89      210.05     44.64 o
   5  10   9      356.68      350.83     55.85 o
   6  10   9      109.22      125.78     48.73 o
   7  10   9      183.34      200.83     49.98 o
 -13  11   9      470.40      550.32     57.25 o
 -12  11   9       38.81       60.67     70.03 o
 -11  11   9      670.70      641.95     73.14 o
 -10  11   9        1.66       33.35     36.82 o
  -9  11   9      100.66       96.84     32.10 o
  -8  11   9      350.04      353.45     34.34 o
  -7  11   9       61.64       81.85     31.84 o
  -6  11   9        8.75      -17.89     30.82 o
  -5  11   9       14.04       14.74     29.06 o
  -4  11   9      205.86      176.93     31.66 o
  -3  11   9       89.83       50.92     30.29 o
  -2  11   9       98.71      114.83     30.32 o
  -1  11   9       16.07       -4.90     30.83 o
   0  11   9       39.51       38.83     31.08 o
   1  11   9      123.40      120.01     42.47 o
   2  11   9      537.02      553.93     37.32 o
   3  11   9       64.58       51.70     41.14 o
   4  11   9      105.85      103.37     42.29 o
   5  11   9      283.66      300.05     55.58 o
   6  11   9      354.75      361.94     52.67 o
   7  11   9        0.03        3.99     49.94 o
 -13  12   9      187.33      203.21     54.02 o
 -12  12   9       83.57       94.83     51.61 o
 -11  12   9        7.92       26.01     64.99 o
 -10  12   9       88.61      162.73     50.40 o
  -9  12   9      314.55      302.47     44.40 o
  -8  12   9        6.95       54.76     32.95 o
  -7  12   9       24.71       48.22     31.30 o
  -6  12   9        2.39        6.90     31.96 o
  -5  12   9       12.57       52.26     31.85 o
  -4  12   9      117.70      131.87     32.37 o
  -3  12   9      402.50      376.41     35.23 o
  -2  12   9      272.24      252.94     33.73 o
  -1  12   9      412.07      392.02     38.46 o
   0  12   9       40.91       35.07     31.29 o
   1  12   9      172.04      136.89     32.73 o
   2  12   9      286.35      332.05     47.91 o
   3  12   9      232.12      221.44     45.13 o
   4  12   9      323.93      348.37     59.31 o
   5  12   9       10.84      -19.03     55.05 o
   6  12   9        8.54       28.53     60.30 o
   7  12   9      104.74      143.70     50.64 o
 -12  13   9      676.09      649.51     70.30 o
 -11  13   9     1517.10     1555.31     99.70 o
 -10  13   9      403.06      458.01     57.42 o
  -9  13   9      580.01      647.47     99.29 o
  -8  13   9       17.93       78.73     37.81 o
  -7  13   9      168.29      165.61     34.58 o
  -6  13   9      221.99      224.51     33.75 o
  -5  13   9        8.30       48.82     32.28 o
  -4  13   9        6.35        7.32     32.03 o
  -3  13   9      351.99      351.13     35.76 o
  -2  13   9       13.93       11.02     32.56 o
  -1  13   9      749.77      771.64     38.99 o
   0  13   9       53.77       48.63     30.70 o
   1  13   9       70.23       74.74     33.02 o
   2  13   9     1410.92     1335.14     57.42 o
   3  13   9      443.84      439.02     49.77 o
   4  13   9       62.63       98.58     55.97 o
   5  13   9        1.07      178.13     61.21 o
   6  13   9       12.10       33.14     61.16 o
 -12  14   9       20.71       30.71     48.69 o
 -11  14   9      316.77      248.50     48.84 o
 -10  14   9      507.89      540.34     57.80 o
  -9  14   9       43.68       36.13     75.29 o
  -8  14   9        4.24       28.25     39.66 o
  -7  14   9        2.09       46.05     33.95 o
  -6  14   9       28.28      120.49     36.25 o
  -5  14   9     1486.27     1458.26     63.86 o
  -4  14   9       14.69       13.27     32.99 o
  -3  14   9     1739.87     2000.12     57.33 o
  -2  14   9       28.20       -2.49     32.90 o
  -1  14   9      154.71      227.25     34.96 o
   0  14   9     1125.98     1206.20    108.76 o
   1  14   9      665.72      663.60     49.79 o
   2  14   9      324.70      334.07     46.93 o
   3  14   9      154.04      126.06     56.79 o
   4  14   9        7.75       48.01     57.59 o
   5  14   9      274.03      295.32     66.56 o
   6  14   9       15.66       10.30     60.71 o
 -11  15   9       71.96       93.67     46.92 o
 -10  15   9        8.99       11.97     53.86 o
  -9  15   9        0.23      -39.90     59.61 o
  -8  15   9       33.69       68.39     43.50 o
  -7  15   9       66.10       41.17     34.81 o
  -6  15   9      763.17      701.52     39.49 o
  -5  15   9      122.37      161.62     34.50 o
  -4  15   9      155.85      180.74     35.90 o
  -3  15   9      626.86      699.83     40.49 o
  -2  15   9      960.81      915.05     79.87 o
  -1  15   9      262.31      239.55     34.94 o
   0  15   9       23.60       89.35     47.04 o
   1  15   9       10.81       21.30     44.41 o
   2  15   9      319.04      351.06     49.11 o
   3  15   9       18.78       18.17     59.75 o
   4  15   9       27.14       12.41     58.91 o
   5  15   9       77.54       78.72     65.62 o
 -10  16   9      139.39      166.56     48.51 o
  -9  16   9        3.38       41.11     68.96 o
  -8  16   9        0.76      -31.42     58.77 o
  -7  16   9        0.17      -11.36     42.51 o
  -6  16   9      174.69      207.40     36.09 o
  -5  16   9      533.53      550.54     39.55 o
  -4  16   9      730.97      920.12     53.37 o
  -3  16   9       44.77       29.92     33.48 o
  -2  16   9      453.82      512.52     39.20 o
  -1  16   9      260.04      282.65     46.31 o
   0  16   9      243.92      229.43     49.07 o
   1  16   9       22.17       56.98     46.62 o
   2  16   9        4.72       17.82     61.96 o
   3  16   9      348.43      313.21     61.80 o
   4  16   9       67.71       35.81     59.25 o
 -10  17   9      204.81      209.92     57.37 o
  -9  17   9        0.26       -8.71     53.28 o
  -8  17   9      140.65      267.35    107.49 o
  -7  17   9      166.31      159.33     45.41 o
  -6  17   9      127.49       77.62     44.02 o
  -5  17   9      464.00      508.80     39.17 o
  -4  17   9      797.17      801.19     42.54 o
  -3  17   9       96.61       89.30     33.93 o
  -2  17   9        8.94       69.70     45.57 o
  -1  17   9        0.72       60.06     45.06 o
   0  17   9      133.93      102.37     49.05 o
   1  17   9       23.17       10.85     60.26 o
   2  17   9      648.33      622.92     72.04 o
   3  17   9        0.63       22.92     61.00 o
   4  17   9      183.57      189.85     65.16 o
  -9  18   9       81.47       79.48     54.99 o
  -8  18   9       39.27       22.86     51.60 o
  -7  18   9        0.00        6.94     44.42 o
  -6  18   9      846.66      880.03     52.42 o
  -5  18   9      919.67      898.74     53.28 o
  -4  18   9       48.10       70.11     36.89 o
  -3  18   9     1075.13     1209.25     58.67 o
  -2  18   9      124.89      105.40     47.21 o
  -1  18   9       96.90      195.68     48.34 o
   0  18   9       45.40      163.34    108.85 o
   1  18   9       56.88      108.84     65.66 o
   2  18   9      111.22      110.33     64.92 o
   3  18   9        0.07       41.51     61.98 o
  -8  19   9      295.10      338.70     58.78 o
  -7  19   9       48.09       91.57     42.25 o
  -6  19   9     1144.12     1096.80     56.81 o
  -5  19   9        3.51       59.83     45.40 o
  -4  19   9      156.42      182.10     63.11 o
  -3  19   9      444.40      606.51     64.62 o
  -2  19   9      358.97      296.71     52.04 o
  -1  19   9      130.67      109.79     63.35 o
   0  19   9       74.58      179.29    111.69 o
   1  19   9      228.79      147.89     95.02 o
  -6  20   9       95.44      148.27     41.58 o
  -5  20   9      251.28      363.80     65.05 o
  -4  20   9       31.90      157.12    108.87 o
  -3  20   9       15.75       12.38     63.15 o
  -2  20   9     1383.08     1482.87    113.87 o
  -1  20   9        6.93      -11.68     91.17 o
   0  20   9        7.79       29.16     64.91 o
 -15   0  10      178.65      144.22     67.78 o
 -14   0  10       16.62        7.15     61.15 o
 -13   0  10     1062.24     1165.35    293.87 o
 -12   0  10      632.72      821.17     68.20 o
 -11   0  10     1054.44     1250.87     67.85 o
 -10   0  10     1072.41      991.26     63.33 o
  -9   0  10     1064.89     1072.35     61.31 o
  -8   0  10     3483.32     3230.52    138.73 o
  -7   0  10     2632.59     2424.83     69.57 o
  -6   0  10      438.09      222.29     69.45 o
  -5   0  10      292.01      119.94     33.28 o
  -4   0  10     1025.37     1583.58     41.36 o
  -3   0  10     3490.71     3604.30     55.97 o
  -2   0  10     1664.10     1539.26    130.31 o
  -1   0  10      198.33      200.39     31.25 o
   0   0  10     1263.83     1474.38     45.26 o
   1   0  10     5754.26     6651.84     93.15 o
   2   0  10      917.35      787.91     42.23 o
   3   0  10      264.86      151.16     37.50 o
   4   0  10     2227.22     2049.18     48.01 o
   5   0  10     1569.02     1591.96     46.75 o
   6   0  10     1063.54     1026.74     54.60 o
   7   0  10      211.77      165.54     53.71 o
   8   0  10      667.26      667.50     63.31 o
 -15   1  10      128.78      120.47     46.38 o
 -14   1  10        4.12       39.56     43.90 o
 -13   1  10        8.33       63.84     39.66 o
 -12   1  10       15.28      289.47     50.39 o
 -11   1  10      685.70      802.52     45.50 o
 -10   1  10       24.52       16.57     37.20 o
  -9   1  10      376.13      497.79     52.86 o
  -8   1  10      165.82       74.99     33.76 o
  -7   1  10      193.00      150.83     38.16 o
  -6   1  10     1329.86     1341.20     61.68 o
  -5   1  10     1094.08      986.07     39.61 o
  -4   1  10      728.17      915.62     34.29 o
  -3   1  10     1428.64     1508.23     54.27 o
  -2   1  10     1487.44     1545.05     30.60 o
  -1   1  10        0.20       61.01     23.45 o
   0   1  10        6.93       25.02     23.49 o
   1   1  10      913.41      892.59     31.68 o
   2   1  10     1988.80     1806.84     38.81 o
   3   1  10        6.91        0.07     27.79 o
   4   1  10      965.58      951.97     32.03 o
   5   1  10     2014.56     2110.44     38.25 o
   6   1  10       80.60       60.95     26.13 o
   7   1  10       13.41       -9.32     28.86 o
   8   1  10      158.07      169.99     34.45 o
 -15   2  10       77.98       74.20     53.70 o
 -14   2  10        0.67       40.68     42.93 o
 -13   2  10      193.10      209.71     47.79 o
 -12   2  10       75.02      125.98     41.10 o
 -11   2  10        0.07       16.40     40.57 o
 -10   2  10      227.57      160.13     37.21 o
  -9   2  10        6.19       -5.46     34.11 o
  -8   2  10      317.08      273.01     27.33 o
  -7   2  10     1022.16      908.97     32.47 o
  -6   2  10     1518.73     1157.79     58.26 o
  -5   2  10        8.67       -9.63     27.88 o
  -4   2  10       14.72       67.48     28.20 o
  -3   2  10     2167.08     2216.45     41.31 o
  -2   2  10       38.45       67.54     19.86 o
  -1   2  10     3079.99     3388.95     84.30 o
   0   2  10      674.38      680.10     28.56 o
   1   2  10       17.43       23.58     24.98 o
   2   2  10       53.06       36.02     26.44 o
   3   2  10       50.47       15.92     27.47 o
   4   2  10       30.70        8.73     23.45 o
   5   2  10      288.62      267.16     26.63 o
   6   2  10      430.58      340.40     28.84 o
   7   2  10       55.02       64.27     29.52 o
   8   2  10       17.41        6.59     33.87 o
 -14   3  10       15.45       42.64     43.41 o
 -13   3  10        3.95       55.35     41.14 o
 -12   3  10       31.26      529.11     64.65 o
 -11   3  10      485.81      566.22     45.66 o
 -10   3  10      337.76      323.81     31.82 o
  -9   3  10        4.93       96.36     29.08 o
  -8   3  10      340.09      317.16     31.45 o
  -7   3  10       55.08       38.96     27.35 o
  -6   3  10      266.33      256.41     28.63 o
  -5   3  10     1881.40     1436.10     85.36 o
  -4   3  10        3.84       -3.33     25.91 o
  -3   3  10      178.69      147.06     27.52 o
  -2   3  10     2567.04     2540.93     34.54 o
  -1   3  10      109.45       84.32     22.63 o
   0   3  10      238.92      209.39     24.56 o
   1   3  10      720.34      777.40     30.51 o
   2   3  10      835.59      730.47     34.11 o
   3   3  10      231.82      212.92     29.04 o
   4   3  10      303.67      253.52     25.04 o
   5   3  10     3881.31     4024.72     70.79 o
   6   3  10      457.09      424.93     28.99 o
   7   3  10      230.50      240.10     34.66 o
   8   3  10       54.70       40.15     43.55 o
 -14   4  10        2.94       25.61     42.99 o
 -13   4  10       40.20      131.29     42.66 o
 -12   4  10      134.44      230.67     40.38 o
 -11   4  10      720.07      881.94     45.21 o
 -10   4  10      241.61      256.20     31.55 o
  -9   4  10       85.76      107.43     30.07 o
  -8   4  10      432.94      276.87     31.08 o
  -7   4  10     2803.41     2721.37     45.68 o
  -6   4  10      231.27      203.02     25.26 o
  -5   4  10      153.80      102.80     24.65 o
  -4   4  10      510.92      736.56    103.41 o
  -3   4  10     3139.52     3217.09     49.33 o
  -2   4  10      182.86      147.63     29.26 o
  -1   4  10        1.73       12.53     21.63 o
   0   4  10      191.39      401.96     60.36 o
   1   4  10     1617.66     1615.81     36.12 o
   2   4  10      356.44      357.09     28.61 o
   3   4  10      355.73      294.35     29.89 o
   4   4  10     1195.93     1129.33     60.16 o
   5   4  10      248.83      201.91     33.43 o
   6   4  10      614.59      593.09     37.07 o
   7   4  10       74.82      101.47     36.60 o
   8   4  10       57.30      104.98     44.23 o
 -14   5  10        8.20      -44.25     44.25 o
 -13   5  10      245.12      198.94     43.63 o
 -12   5  10       22.36       42.74     39.35 o
 -11   5  10      156.21      204.07     38.92 o
 -10   5  10       79.03       72.49     29.94 o
  -9   5  10        0.19        5.37     27.61 o
  -8   5  10      376.46      292.59     31.63 o
  -7   5  10      486.87      344.90     31.58 o
  -6   5  10     4474.99     4421.58     70.50 o
  -5   5  10     2707.57     2725.95     39.77 o
  -4   5  10     3798.10     3865.85    111.58 o
  -3   5  10      140.64      257.70     35.94 o
  -2   5  10      798.95     1141.16     94.05 o
  -1   5  10        0.19       62.48     45.48 o
   0   5  10     1599.96     1702.50     44.14 o
   1   5  10      781.38      672.00     36.34 o
   2   5  10       97.49       45.96     31.07 o
   3   5  10       16.68       18.29     32.25 o
   4   5  10      278.32      261.50     36.38 o
   5   5  10       16.50        0.83     30.45 o
   6   5  10      296.98      280.50     34.74 o
   7   5  10       47.94       68.18     44.17 o
 -14   6  10       79.17      135.49     45.77 o
 -13   6  10       15.30      130.28     57.86 o
 -12   6  10      573.91      613.70     53.75 o
 -11   6  10       57.99       59.19     37.14 o
 -10   6  10      346.48      466.34     48.25 o
  -9   6  10       55.27      211.95     31.41 o
  -8   6  10     1786.56     1673.06     37.56 o
  -7   6  10     1868.88     1731.09     70.85 o
  -6   6  10     2250.36     2367.36     52.24 o
  -5   6  10      194.47      182.27     30.57 o
  -4   6  10       57.17       55.97     29.57 o
  -3   6  10      773.79      670.89     35.01 o
  -2   6  10      186.56      116.95     30.23 o
  -1   6  10      799.86      983.27    109.96 o
   0   6  10     1285.28     1493.90     60.19 o
   1   6  10     1277.15     1254.28     46.42 o
   2   6  10     1065.98     1012.88     45.26 o
   3   6  10      158.16       63.95     32.67 o
   4   6  10      130.36      141.47     34.91 o
   5   6  10      825.64      724.89     37.87 o
   6   6  10     1500.63     1498.49     76.32 o
   7   6  10      654.60      703.40     52.81 o
 -14   7  10      311.40      324.09     48.00 o
 -13   7  10       32.82       38.74     42.33 o
 -12   7  10      259.56      378.87     43.96 o
 -11   7  10      504.02      492.81     55.81 o
 -10   7  10       28.73       25.94     30.73 o
  -9   7  10      256.27      235.13     33.10 o
  -8   7  10      573.42      339.91     67.22 o
  -7   7  10     2366.22     2158.87     83.80 o
  -6   7  10      831.48      737.79     42.79 o
  -5   7  10       12.59       36.81     29.19 o
  -4   7  10      150.21      141.32     31.21 o
  -3   7  10      220.11      183.19     30.86 o
  -2   7  10       11.91       26.14     28.52 o
  -1   7  10        1.36       44.15     30.26 o
   0   7  10     1764.45     1987.24    123.49 o
   1   7  10     2957.73     3105.39     55.06 o
   2   7  10       45.08       14.61     31.84 o
   3   7  10      143.84      134.94     34.12 o
   4   7  10      348.72      258.63     34.94 o
   5   7  10     1443.18     1409.03     47.62 o
   6   7  10      754.24      703.26     52.93 o
   7   7  10      274.91      239.96     49.31 o
 -14   8  10        3.35      -35.90     53.85 o
 -13   8  10       27.87        0.19     40.50 o
 -12   8  10      120.33      123.42     39.52 o
 -11   8  10      179.55      190.43     39.49 o
 -10   8  10      245.43      189.50     37.89 o
  -9   8  10        2.41       46.41     31.47 o
  -8   8  10      504.52      531.89     67.77 o
  -7   8  10      565.95      417.83     35.59 o
  -6   8  10      256.87      250.88     38.09 o
  -5   8  10      180.85      118.84     48.12 o
  -4   8  10      949.15      971.86     38.45 o
  -3   8  10      373.17      470.35     33.72 o
  -2   8  10      998.34     1008.17     50.45 o
  -1   8  10      103.92      111.78     30.94 o
   0   8  10     1188.80     1272.83     46.00 o
   1   8  10      342.90      289.39     35.25 o
   2   8  10      143.03      159.81     35.40 o
   3   8  10       55.83       44.35     34.09 o
   4   8  10       98.68       77.42     34.43 o
   5   8  10      309.40      318.85     49.77 o
   6   8  10       36.27       29.88     46.73 o
   7   8  10       23.94       51.70     47.48 o
 -13   9  10      168.28      247.50     74.53 o
 -12   9  10      349.41      467.85     66.63 o
 -11   9  10        7.24       -0.73     39.84 o
 -10   9  10       48.48       72.30     38.59 o
  -9   9  10      124.68      129.09     33.84 o
  -8   9  10      100.51       88.75     32.24 o
  -7   9  10      702.29      738.64     56.10 o
  -6   9  10     1526.36     1313.42     61.10 o
  -5   9  10      709.19      596.31     35.38 o
  -4   9  10      658.95      615.29     37.08 o
  -3   9  10        4.14       28.47     30.75 o
  -2   9  10      102.20      116.93     33.23 o
  -1   9  10      152.86      165.95     34.53 o
   0   9  10     3580.51     3902.87     59.70 o
   1   9  10        1.51      -22.73     32.37 o
   2   9  10       52.92       73.44     33.64 o
   3   9  10       63.92       29.79     33.32 o
   4   9  10       40.61       68.79     43.05 o
   5   9  10      593.59      692.93     53.94 o
   6   9  10       84.01      136.20     49.10 o
 -13  10  10       96.65      199.18    183.02 o
 -12  10  10      207.43      220.63     70.32 o
 -11  10  10      327.69      348.44     43.84 o
 -10  10  10       11.90       23.92     39.44 o
  -9  10  10       53.37      163.89     38.18 o
  -8  10  10     1193.84     1104.43     42.67 o
  -7  10  10      556.80      537.76     45.88 o
  -6  10  10      102.05       63.96     32.34 o
  -5  10  10      483.58      455.97     35.76 o
  -4  10  10       20.09       23.04     32.14 o
  -3  10  10      158.09      125.29     32.67 o
  -2  10  10      724.07      675.08     38.13 o
  -1  10  10      582.55      605.62     37.79 o
   0  10  10       31.53       94.80     34.06 o
   1  10  10      940.54     1027.94     87.84 o
   2  10  10     1039.00      967.86     62.24 o
   3  10  10        4.74      -25.83     34.87 o
   4  10  10      251.51      173.20     46.69 o
   5  10  10      842.32      771.47     69.28 o
   6  10  10      911.79      893.46     71.98 o
 -13  11  10      157.13      200.01     76.30 o
 -12  11  10      575.05      585.11     88.38 o
 -11  11  10      127.53      201.22     54.36 o
 -10  11  10      419.90      420.82     43.15 o
  -9  11  10      141.21      145.11     34.17 o
  -8  11  10      810.84      496.93     47.59 o
  -7  11  10     2054.90     2164.23     50.56 o
  -6  11  10       30.50        9.18     32.44 o
  -5  11  10      239.44      178.09     34.08 o
  -4  11  10      117.47       80.68     32.76 o
  -3  11  10       87.62       86.70     33.29 o
  -2  11  10      165.77      128.42     33.79 o
  -1  11  10       51.21       70.96     33.03 o
   0  11  10      230.38      268.49     49.26 o
   1  11  10     3471.74     3835.77     61.88 o
   2  11  10       24.70       29.25     32.89 o
   3  11  10      108.43       75.08     45.06 o
   4  11  10      934.01      917.88     57.52 o
   5  11  10      357.75      297.87     70.52 o
   6  11  10      229.62      209.32     63.21 o
 -12  12  10      238.62      282.37     57.98 o
 -11  12  10      800.22      837.66     60.39 o
 -10  12  10        5.00      -15.43     43.79 o
  -9  12  10      150.15      346.43     60.57 o
  -8  12  10      165.13      151.75     35.00 o
  -7  12  10      383.35      284.33     36.51 o
  -6  12  10      320.69      243.05     35.68 o
  -5  12  10      529.05      441.95     82.47 o
  -4  12  10     1570.39     1690.06     47.54 o
  -3  12  10      146.93      178.25     35.70 o
  -2  12  10     2610.92     2609.00     53.94 o
  -1  12  10      846.32      864.49     40.45 o
   0  12  10     1210.06     1205.30     49.66 o
   1  12  10      173.10      154.14     35.16 o
   2  12  10     1115.32     1083.30     55.07 o
   3  12  10      147.55      122.76     47.71 o
   4  12  10      460.97      347.85     64.42 o
   5  12  10      322.90      328.23     64.18 o
 -12  13  10      204.69      195.19     57.72 o
 -11  13  10       14.20       57.24     52.93 o
 -10  13  10      100.62      141.22     62.72 o
  -9  13  10       50.43       45.13     42.57 o
  -8  13  10      138.24      105.66     35.14 o
  -7  13  10      211.50      210.02     36.31 o
  -6  13  10      142.57      122.82     34.69 o
  -5  13  10       23.40       41.82     34.01 o
  -4  13  10     2711.96     2858.50     56.63 o
  -3  13  10       30.36       90.87     41.99 o
  -2  13  10      128.55      147.23     34.28 o
  -1  13  10       60.31       69.58     34.15 o
   0  13  10      538.78      529.12     39.27 o
   1  13  10      593.43      535.29     50.33 o
   2  13  10       35.20       43.17     46.56 o
   3  13  10      704.40      771.50     56.37 o
   4  13  10      106.48       62.92     61.55 o
   5  13  10      151.42      139.20     62.33 o
 -11  14  10        6.58       78.12     59.21 o
 -10  14  10        9.05       45.57     61.11 o
  -9  14  10      226.07      260.62    125.23 o
  -8  14  10      503.70      510.27     40.22 o
  -7  14  10       14.42       24.31     34.90 o
  -6  14  10        2.57       12.69     34.90 o
  -5  14  10      462.52      448.76     39.77 o
  -4  14  10      317.85      385.14     38.82 o
  -3  14  10      655.10      621.51     40.88 o
  -2  14  10      483.92      535.89     40.76 o
  -1  14  10        7.43        6.14     34.28 o
   0  14  10       79.82      116.35     46.00 o
   1  14  10       90.21      131.67     48.60 o
   2  14  10      617.91      510.30     54.07 o
   3  14  10      318.85      339.84     52.67 o
   4  14  10       13.18       26.63     66.30 o
 -10  15  10      135.63      135.28     70.34 o
  -9  15  10        2.54      -25.38     62.78 o
  -8  15  10      305.65      189.64     44.16 o
  -7  15  10       97.67       50.47     36.84 o
  -6  15  10      354.89      268.45     37.46 o
  -5  15  10      283.25      330.52     38.72 o
  -4  15  10       39.14       83.34     36.52 o
  -3  15  10      182.70      160.17     37.51 o
  -2  15  10       80.40      137.82     35.51 o
  -1  15  10      419.11      460.87     49.97 o
   0  15  10      394.00      331.57     53.04 o
   1  15  10     1044.40     1086.64     95.22 o
   2  15  10        1.75       69.53     49.56 o
   3  15  10       23.75        8.10     59.83 o
   4  15  10      110.38      171.41     69.84 o
 -10  16  10      153.32      199.94    124.45 o
  -9  16  10       45.24       -2.39     64.67 o
  -8  16  10      258.24      311.59     46.41 o
  -7  16  10      254.76      215.58     44.49 o
  -6  16  10      436.63      432.51     40.70 o
  -5  16  10      105.09       82.01     37.40 o
  -4  16  10     1586.51     1746.97     67.60 o
  -3  16  10      617.71      630.10     55.01 o
  -2  16  10      194.98      228.54     48.52 o
  -1  16  10      292.20      332.37     51.13 o
   0  16  10      245.13      305.28     50.82 o
   1  16  10       36.53       53.96     48.68 o
   2  16  10        9.58      -23.19     61.99 o
   3  16  10      647.33      694.65     75.71 o
  -9  17  10      514.40      693.67     99.33 o
  -8  17  10       94.23      108.42     62.09 o
  -7  17  10      256.26      300.19     73.41 o
  -6  17  10      127.22       88.88     46.25 o
  -5  17  10      272.46      127.05     48.56 o
  -4  17  10      441.24      549.41     43.30 o
  -3  17  10        2.60       20.01     46.84 o
  -2  17  10     1298.00     1617.14    125.11 o
  -1  17  10       11.52       43.25     49.78 o
   0  17  10        1.97       31.64     48.74 o
   1  17  10      183.08      168.82     54.39 o
   2  17  10      148.00      125.77     63.83 o
  -7  18  10       25.64       22.02     46.24 o
  -6  18  10      581.06      553.13     56.08 o
  -5  18  10       31.14      -45.31     45.31 o
  -4  18  10        1.22       73.22     49.02 o
  -3  18  10      949.40      977.86     88.33 o
  -2  18  10       80.74      115.03     55.61 o
  -1  18  10        0.11       13.79     50.56 o
   0  18  10      128.81       72.61     51.41 o
   1  18  10       50.21       11.89     63.98 o
  -6  19  10       35.67       14.71     45.40 o
  -5  19  10      162.96      170.65     47.79 o
  -4  19  10        2.88      101.54     62.33 o
  -3  19  10      252.97      233.05     52.53 o
  -2  19  10      172.47      215.32     53.02 o
  -1  19  10      193.63      244.91     55.49 o
 -14   1  11        6.29       35.77     43.42 o
 -13   1  11      150.98      207.09     44.59 o
 -12   1  11     2390.64     2613.25     61.16 o
 -11   1  11       62.51       88.47     40.23 o
 -10   1  11       57.34       44.34     38.21 o
  -9   1  11       45.62       85.83     36.94 o
  -8   1  11        9.13       42.59     35.79 o
  -7   1  11      855.65      849.37     46.63 o
  -6   1  11      529.88      462.52     54.69 o
  -5   1  11     1515.16     1394.12     62.52 o
  -4   1  11      237.81      167.05     48.23 o
  -3   1  11     1082.88     1044.40     38.69 o
  -2   1  11      753.14      728.56     34.19 o
  -1   1  11       54.06       30.37     23.25 o
   0   1  11      996.80     1042.14     32.92 o
   1   1  11     5849.12     6102.94     62.21 o
   2   1  11       87.86       78.19     28.44 o
   3   1  11      934.09      869.10     36.36 o
   4   1  11     1563.82     1603.09     43.65 o
   5   1  11       17.53       16.91     29.38 o
   6   1  11      317.18      289.32     29.01 o
   7   1  11       23.90       44.33     39.40 o
 -14   2  11       33.83       78.11     45.31 o
 -13   2  11      424.39      374.56     46.23 o
 -12   2  11      170.78      196.10     42.29 o
 -11   2  11     4291.01     4371.48     69.91 o
 -10   2  11       73.76       60.50     38.88 o
  -9   2  11      215.69      198.81     37.88 o
  -8   2  11     1687.98     1544.63     68.33 o
  -7   2  11     1519.19     1467.42     51.74 o
  -6   2  11        9.74      -11.85     49.59 o
  -5   2  11      267.25      216.58     50.44 o
  -4   2  11     3062.13     2938.09     99.98 o
  -3   2  11     1034.22      956.43     35.86 o
  -2   2  11      558.91      539.87     33.22 o
  -1   2  11      138.23      114.61     30.55 o
   0   2  11     4753.30     5170.92     54.03 o
   1   2  11        3.52       12.41     26.74 o
   2   2  11       80.93       52.40     27.55 o
   3   2  11      575.88      613.02     34.57 o
   4   2  11     2669.31     2961.28     52.34 o
   5   2  11      889.73      893.74     35.65 o
   6   2  11       61.42       53.60     29.73 o
 -14   3  11        2.49       20.43     45.36 o
 -13   3  11      135.16      126.53     45.00 o
 -12   3  11      729.92      758.05     69.02 o
 -11   3  11      156.88      178.61     40.43 o
 -10   3  11      433.84      453.54     42.41 o
  -9   3  11       14.45       -7.94     36.47 o
  -8   3  11       91.57      130.10     40.50 o
  -7   3  11      127.85      175.07     43.71 o
  -6   3  11        9.00       45.98     27.08 o
  -5   3  11     1856.08     1735.99     41.05 o
  -4   3  11     1675.86     1711.63     69.52 o
  -3   3  11      134.95      121.65     30.31 o
  -2   3  11       99.04       75.43     29.94 o
  -1   3  11      221.10      118.26     31.39 o
   0   3  11        5.62       -7.94     31.73 o
   1   3  11     1474.03     1421.29     36.85 o
   2   3  11        0.75       -1.74     27.93 o
   3   3  11      246.22      238.89     31.77 o
   4   3  11       34.80        7.09     31.90 o
   5   3  11       97.28       94.08     33.25 o
   6   3  11      198.35      200.08     31.63 o
 -14   4  11       31.61        8.50     45.46 o
 -13   4  11      248.77      266.25     47.87 o
 -12   4  11      195.11      182.22     41.79 o
 -11   4  11        5.27       16.06     38.14 o
 -10   4  11      259.72      280.31     47.69 o
  -9   4  11       47.88       57.83     36.40 o
  -8   4  11     1574.46     1617.25     61.88 o
  -7   4  11       31.09       49.55     28.97 o
  -6   4  11      167.69      174.61     26.77 o
  -5   4  11      599.45      524.33     33.92 o
  -4   4  11       33.87       35.92     29.81 o
  -3   4  11       85.38       73.28     29.63 o
  -2   4  11      182.39      161.71     31.61 o
  -1   4  11     2476.08     2609.06     53.43 o
   0   4  11      356.93      308.83     34.48 o
   1   4  11      257.45      253.53     34.94 o
   2   4  11        3.25       31.25     28.40 o
   3   4  11      128.00      111.95     31.30 o
   4   4  11        1.13       18.71     35.85 o
   5   4  11     1945.72     1949.33     53.94 o
   6   4  11       37.47       55.21     34.70 o
 -14   5  11        8.67      -17.94     44.26 o
 -13   5  11      831.47      893.88     51.21 o
 -12   5  11     1033.89      994.26     96.82 o
 -11   5  11      176.60      238.58     41.35 o
 -10   5  11        6.68       57.08     36.34 o
  -9   5  11      204.31      265.62     36.38 o
  -8   5  11        1.74       12.67     30.35 o
  -7   5  11     3762.44     3884.39     56.73 o
  -6   5  11     1144.97     1234.32     53.63 o
  -5   5  11      767.67      833.90     38.18 o
  -4   5  11        2.28       -9.22     29.44 o
  -3   5  11      963.46     1035.51     39.40 o
  -2   5  11        2.30       -5.02     30.29 o
  -1   5  11      765.49      713.88     49.35 o
   0   5  11     3736.76     3913.52     78.14 o
   1   5  11      299.96      342.38     34.95 o
   2   5  11       13.59       -4.96     33.10 o
   3   5  11        4.48        3.01     34.86 o
   4   5  11     3859.20     4097.03     72.24 o
   5   5  11        0.20      -31.08     36.94 o
   6   5  11      491.35      555.13     39.33 o
 -13   6  11       19.96      -17.37     41.99 o
 -12   6  11       67.32       73.14     41.06 o
 -11   6  11      293.29      324.73     45.01 o
 -10   6  11      105.07       84.47     47.09 o
  -9   6  11      132.64       68.38     38.11 o
  -8   6  11      975.24      917.67     45.52 o
  -7   6  11      226.60      238.38     32.06 o
  -6   6  11     1201.38     1124.73     70.56 o
  -5   6  11        2.03        1.56     30.53 o
  -4   6  11     2266.25     2207.81     61.42 o
  -3   6  11      116.67       91.62     31.46 o
  -2   6  11       43.94       10.45     31.76 o
  -1   6  11       47.19       64.03     32.24 o
   0   6  11      392.04      411.11     36.20 o
   1   6  11      316.46      330.83     35.12 o
   2   6  11       18.94        3.39     33.27 o
   3   6  11      645.74      647.29     40.68 o
   4   6  11       33.18       11.26     36.04 o
   5   6  11      220.30      198.39     39.93 o
   6   6  11        3.66       -1.12     46.36 o
 -13   7  11       38.52       47.19     52.87 o
 -12   7  11       43.19      109.57     50.30 o
 -11   7  11        2.23       45.18     49.34 o
 -10   7  11        6.06       16.76     36.50 o
  -9   7  11        3.06      -39.49     39.49 o
  -8   7  11       70.06       56.50     33.14 o
  -7   7  11     1748.44     1638.66     69.35 o
  -6   7  11      133.88      115.59     31.95 o
  -5   7  11      348.95      273.28     34.30 o
  -4   7  11        0.18       39.68     31.73 o
  -3   7  11        0.22        6.00     31.60 o
  -2   7  11      328.02      235.81     33.53 o
  -1   7  11     1473.86     1491.09     45.32 o
   0   7  11       23.39       -1.99     34.13 o
   1   7  11      470.85      416.86     36.87 o
   2   7  11        1.22      -20.74     33.61 o
   3   7  11        2.54       33.22     34.59 o
   4   7  11      228.14      238.26     38.53 o
   5   7  11        6.38       67.80     48.11 o
   6   7  11      955.65      995.30     72.18 o
 -13   8  11      547.30      586.33     57.86 o
 -12   8  11      271.33      256.72     53.00 o
 -11   8  11       11.48       53.97     39.24 o
 -10   8  11       66.31       82.94     37.08 o
  -9   8  11       68.03       59.09     33.52 o
  -8   8  11     2350.26     2474.73     60.06 o
  -7   8  11        4.64       40.52     31.17 o
  -6   8  11     1884.39     2101.41    117.18 o
  -5   8  11     1183.28     1103.88     41.61 o
  -4   8  11       19.41        1.35     32.17 o
  -3   8  11      177.21       95.53     32.93 o
  -2   8  11       21.02       18.33     33.37 o
  -1   8  11     2174.21     2334.41     71.83 o
   0   8  11       20.46       -8.25     33.37 o
   1   8  11     1017.93      925.82     42.35 o
   2   8  11        2.48       41.85     34.24 o
   3   8  11      206.90      150.88     36.60 o
   4   8  11      173.03      184.35     37.25 o
   5   8  11     3106.77     3485.98     82.25 o
 -13   9  11      111.77      167.01     71.98 o
 -12   9  11       34.81       78.64     42.04 o
 -11   9  11      448.12      430.39     45.07 o
 -10   9  11       64.68       80.43     39.01 o
  -9   9  11      951.07      833.79     52.12 o
  -8   9  11     1484.47     1455.38     45.87 o
  -7   9  11     1172.39     1138.29     75.59 o
  -6   9  11        0.78       15.26     34.00 o
  -5   9  11       84.78       61.41     34.00 o
  -4   9  11       89.65       68.20     34.15 o
  -3   9  11      751.45      757.27     69.48 o
  -2   9  11        3.02       -4.92     33.11 o
  -1   9  11      119.93      100.76     33.94 o
   0   9  11     2251.45     2448.33     54.11 o
   1   9  11       14.39       -1.18     34.34 o
   2   9  11      324.32      351.14     38.12 o
   3   9  11      415.11      370.75     38.57 o
   4   9  11     1633.18     1900.83     70.90 o
   5   9  11      766.34      980.32     89.57 o
 -12  10  11      266.69      382.20     45.82 o
 -11  10  11       13.58       51.49     42.41 o
 -10  10  11       59.10       82.44     43.57 o
  -9  10  11       16.94       -4.28     35.33 o
  -8  10  11      492.89      522.96     39.40 o
  -7  10  11      144.68      142.63     34.87 o
  -6  10  11      664.64      638.63     39.99 o
  -5  10  11      800.80      797.32     60.41 o
  -4  10  11       14.74        9.38     34.27 o
  -3  10  11     1067.08     1001.42     73.30 o
  -2  10  11       86.99       92.20     34.52 o
  -1  10  11      117.04       87.00     34.07 o
   0  10  11     1065.97      989.19     44.64 o
   1  10  11      204.01      236.83     37.23 o
   2  10  11       26.13       13.53     35.45 o
   3  10  11        0.83        1.81     45.79 o
   4  10  11      354.55      223.55     51.17 o
   5  10  11        5.66       65.03     60.68 o
 -12  11  11      163.43      181.44     54.05 o
 -11  11  11       66.79       74.40     42.03 o
 -10  11  11      150.24      251.92     46.84 o
  -9  11  11       10.27       12.81     34.99 o
  -8  11  11       98.45       57.39     35.39 o
  -7  11  11     1150.40     1092.55     44.08 o
  -6  11  11      302.46      300.15     38.18 o
  -5  11  11      882.04      926.60     43.12 o
  -4  11  11        1.44      -30.85     36.08 o
  -3  11  11        1.81       26.99     35.51 o
  -2  11  11      243.81      304.34     36.72 o
  -1  11  11     2885.11     3177.71     59.74 o
   0  11  11      389.80      408.69     48.53 o
   1  11  11       39.15       59.62     34.64 o
   2  11  11      368.18      360.56     50.79 o
   3  11  11      154.24      183.98     49.67 o
   4  11  11      197.17      178.41     54.83 o
 -11  12  11        4.29       24.72     50.43 o
 -10  12  11        0.03       11.10     45.18 o
  -9  12  11     1034.35     1095.35     53.36 o
  -8  12  11      230.99      203.99     38.21 o
  -7  12  11       53.06       51.76     35.85 o
  -6  12  11      821.56      727.61     42.57 o
  -5  12  11      117.53      158.36     38.34 o
  -4  12  11      156.32      147.07     37.54 o
  -3  12  11      151.26      111.97     37.92 o
  -2  12  11      766.89      781.83     42.68 o
  -1  12  11       78.73       60.20     35.86 o
   0  12  11      149.60      140.34     36.95 o
   1  12  11     1233.86     1137.04     58.81 o
   2  12  11        9.26       49.28     48.75 o
   3  12  11      175.84      196.09     50.82 o
   4  12  11       33.76        8.85     50.82 o
 -11  13  11       40.98       60.37     53.64 o
 -10  13  11      231.82      287.00     78.65 o
  -9  13  11        3.00       61.38     45.35 o
  -8  13  11      948.63      927.43     77.22 o
  -7  13  11      284.79      306.11     38.63 o
  -6  13  11      231.48      310.77     40.02 o
  -5  13  11      167.69      184.65     38.76 o
  -4  13  11      460.93      358.36     46.99 o
  -3  13  11     1104.01     1244.01     62.85 o
  -2  13  11     1258.77     1306.89     55.86 o
  -1  13  11      121.63      125.34     36.16 o
   0  13  11      732.72      839.15     69.65 o
   1  13  11      152.67      231.25     50.63 o
   2  13  11       57.16       74.31     49.88 o
   3  13  11      141.40      207.84     51.44 o
 -10  14  11       53.04       11.16     59.77 o
  -9  14  11      280.83      203.21     59.96 o
  -8  14  11      127.22      145.56     38.62 o
  -7  14  11      144.49      148.83     37.28 o
  -6  14  11      192.10      199.63     40.13 o
  -5  14  11     1086.37     1179.08     48.26 o
  -4  14  11      146.63      117.62     38.45 o
  -3  14  11     2589.75     2731.33     60.02 o
  -2  14  11      911.60      966.78     46.64 o
  -1  14  11      112.62      135.99     38.57 o
   0  14  11      480.70      495.85     52.63 o
   1  14  11       27.27       59.87     48.55 o
   2  14  11      231.03      197.99     52.28 o
   3  14  11      436.25      505.39     58.64 o
  -9  15  11       12.08        9.56     61.21 o
  -8  15  11       52.35       46.97     44.82 o
  -7  15  11       23.63        4.21     36.28 o
  -6  15  11       36.66       31.30     38.40 o
  -5  15  11     1422.87     1537.23     72.10 o
  -4  15  11      186.27      174.30     40.43 o
  -3  15  11     1904.23     1980.78     59.02 o
  -2  15  11      205.33      154.09     53.03 o
  -1  15  11      817.33      849.88     56.49 o
   0  15  11       66.20       63.93     51.08 o
   1  15  11       55.40       76.38     51.85 o
   2  15  11      774.22      738.02     62.93 o
  -8  16  11       84.88       35.37     46.60 o
  -7  16  11        3.50        4.99     45.29 o
  -6  16  11      420.49      434.98     42.93 o
  -5  16  11      432.55      492.90     44.25 o
  -4  16  11     1677.11     1795.71     75.32 o
  -3  16  11       69.18       94.51     40.12 o
  -2  16  11      467.60      562.20     66.91 o
  -1  16  11       73.17       88.55     50.32 o
   0  16  11       10.10       19.06     48.64 o
   1  16  11       35.78       94.64     50.75 o
  -7  17  11       54.54       67.30     46.70 o
  -6  17  11        3.16       36.70     38.92 o
  -5  17  11        7.52       59.11     40.41 o
  -4  17  11       10.11       14.13     39.67 o
  -3  17  11       13.88       -5.65     48.71 o
  -2  17  11      771.40      881.94     77.62 o
  -1  17  11      283.97      280.60     54.54 o
 -13   0  12      420.62      518.03     68.92 o
 -12   0  12     3681.82     3889.63    101.61 o
 -11   0  12       22.89       93.29     60.29 o
 -10   0  12      467.37      486.67     60.96 o
  -9   0  12     1630.39     1784.28     74.02 o
  -8   0  12       16.72       10.68     50.85 o
  -7   0  12      285.13      482.41     84.99 o
  -6   0  12      935.68     1093.97     92.65 o
  -5   0  12     4498.11     4576.64    136.52 o
  -4   0  12       77.13       69.27     69.54 o
  -3   0  12        1.02       69.07     69.21 o
  -2   0  12     2999.46     3424.96    125.28 o
  -1   0  12     1651.90     1878.40    103.40 o
   0   0  12     1771.47     1897.21    104.83 o
   1   0  12       96.27      102.16     45.15 o
   2   0  12       36.73       62.17     44.25 o
   3   0  12     2488.08     2690.34    159.98 o
   4   0  12      127.00      251.98    107.53 o
   5   0  12       67.65      132.43     55.47 o
 -13   1  12      973.20     1080.87     53.66 o
 -12   1  12       21.77       31.40     43.48 o
 -11   1  12      524.29      507.60     45.95 o
 -10   1  12      127.88      221.09     46.45 o
  -9   1  12        1.39       -2.00     37.39 o
  -8   1  12      125.02      205.52     47.35 o
  -7   1  12       57.35      100.48     43.04 o
  -6   1  12       38.99       84.47     53.11 o
  -5   1  12     1212.05     1396.11    103.39 o
  -4   1  12      511.71      530.55     56.45 o
  -3   1  12      331.70      376.90     54.45 o
  -2   1  12      202.93      195.15     58.99 o
  -1   1  12     2070.19     2202.87     77.30 o
   0   1  12     1956.68     1882.01     48.46 o
   1   1  12      310.93      283.11     35.65 o
   2   1  12      923.05      915.15     37.95 o
   3   1  12       69.21       43.19     31.34 o
   4   1  12       32.00       54.15     32.88 o
   5   1  12       23.43       40.53     38.25 o
 -13   2  12       40.28       81.29     44.01 o
 -12   2  12      266.13      365.21     46.27 o
 -11   2  12       40.96       29.42     40.86 o
 -10   2  12      171.30      167.48     39.42 o
  -9   2  12       56.37       58.80     37.93 o
  -8   2  12        3.51       21.75     41.53 o
  -7   2  12      635.69      683.34     61.15 o
  -6   2  12       47.61       70.04     54.03 o
  -5   2  12      208.18      150.60     54.18 o
  -4   2  12       28.51      -15.13     48.88 o
  -3   2  12        0.00       13.31     39.15 o
  -2   2  12        0.16       39.11     40.64 o
  -1   2  12       33.60       22.73     31.69 o
   0   2  12       55.98       83.81     33.32 o
   1   2  12        2.34        5.40     35.47 o
   2   2  12       66.06       49.58     35.66 o
   3   2  12      121.09      121.48     32.26 o
   4   2  12      792.74      817.83     39.34 o
   5   2  12        9.89       23.18     34.09 o
 -13   3  12     1681.39     1876.36     63.88 o
 -12   3  12       63.24      106.97     43.11 o
 -11   3  12      198.65      316.98     43.60 o
 -10   3  12      232.49      267.25     49.05 o
  -9   3  12       90.72       48.61     39.01 o
  -8   3  12     2474.20     2754.80    101.82 o
  -7   3  12      441.29      452.74     45.17 o
  -6   3  12     1117.92     1268.78     99.49 o
  -5   3  12       65.13       43.36     51.42 o
  -4   3  12      489.18      465.93     45.47 o
  -3   3  12      290.76      269.34     45.48 o
  -2   3  12      232.26      204.09     33.28 o
  -1   3  12     2751.30     2821.04     70.31 o
   0   3  12     3368.58     3652.88     76.00 o
   1   3  12      185.79      212.62     35.58 o
   2   3  12     1251.33     1310.66     48.95 o
   3   3  12     2043.06     2100.82     56.18 o
   4   3  12      149.95      207.04     40.44 o
   5   3  12      165.05      220.41     36.53 o
 -13   4  12      734.63      804.21     58.86 o
 -12   4  12     2080.43     2344.48     61.50 o
 -11   4  12      329.87      343.63     43.23 o
 -10   4  12      207.76      232.57     41.00 o
  -9   4  12      806.57      907.27     46.40 o
  -8   4  12      206.93      186.85     56.58 o
  -7   4  12      159.61      113.08     56.98 o
  -6   4  12      397.57      422.10     56.95 o
  -5   4  12     4201.24     4381.81     78.37 o
  -4   4  12      370.62      399.65     46.10 o
  -3   4  12      195.24      156.77     32.62 o
  -2   4  12     1205.78     1313.83    104.48 o
  -1   4  12      722.84      752.39     39.60 o
   0   4  12      782.91      855.39     42.36 o
   1   4  12      646.64      585.49     48.94 o
   2   4  12      211.71      232.34     37.83 o
   3   4  12      682.36      630.55     43.41 o
   4   4  12       77.79       91.50     38.43 o
   5   4  12       38.68       42.24     38.71 o
 -13   5  12      163.44      185.52     55.61 o
 -12   5  12       31.82       72.15     51.43 o
 -11   5  12       28.67       33.15     49.27 o
 -10   5  12      408.72      398.65     51.74 o
  -9   5  12       83.68       68.17     53.54 o
  -8   5  12      973.87      949.02     67.84 o
  -7   5  12      127.41      106.66     55.43 o
  -6   5  12      118.69      174.03     43.86 o
  -5   5  12      980.73      996.20     47.34 o
  -4   5  12       31.11       29.31     32.26 o
  -3   5  12      356.59      346.27     39.75 o
  -2   5  12      147.84      131.28     34.66 o
  -1   5  12      484.76      445.82     37.57 o
   0   5  12      721.66      703.80     41.11 o
   1   5  12       61.21       58.86     34.34 o
   2   5  12       52.24       21.14     36.07 o
   3   5  12      240.74      292.02     39.66 o
   4   5  12       16.78       46.21     38.79 o
   5   5  12      618.11      602.78     51.22 o
 -13   6  12      460.47      434.79     60.10 o
 -12   6  12        3.47       81.69     54.33 o
 -11   6  12       81.64      115.97     52.31 o
 -10   6  12      239.43      183.93     51.36 o
  -9   6  12     2215.44     2290.60     83.41 o
  -8   6  12      175.86      195.77     55.82 o
  -7   6  12     2027.68     2057.13     63.13 o
  -6   6  12      390.11      399.28     65.63 o
  -5   6  12      380.39      343.80     64.36 o
  -4   6  12      137.72      163.25     33.02 o
  -3   6  12        0.69       13.59     32.88 o
  -2   6  12     2745.95     2945.92     57.67 o
  -1   6  12      392.72      372.30     36.99 o
   0   6  12      398.29      400.22     38.65 o
   1   6  12       93.32      119.70     35.77 o
   2   6  12       83.11       85.39     37.51 o
   3   6  12       52.11       71.67     39.06 o
   4   6  12     3411.95     3795.54     69.65 o
 -12   7  12       88.23       97.77     59.98 o
 -11   7  12        3.02       17.23     50.89 o
 -10   7  12      792.16      801.46     57.32 o
  -9   7  12      485.69      461.54     69.27 o
  -8   7  12     2633.14     2552.42     77.35 o
  -7   7  12       88.62      122.62     35.19 o
  -6   7  12      583.87      571.77     66.19 o
  -5   7  12        0.77       29.36     32.95 o
  -4   7  12      441.47      481.62     37.45 o
  -3   7  12       81.87       67.18     33.68 o
  -2   7  12        8.54       12.64     34.82 o
  -1   7  12     2444.52     2479.05     55.44 o
   0   7  12        1.92       39.47     35.29 o
   1   7  12       61.49       74.86     35.94 o
   2   7  12        0.14       48.91     37.76 o
   3   7  12     1651.18     1779.82     54.09 o
   4   7  12       54.98       92.45     40.09 o
 -12   8  12      150.85      182.75     53.10 o
 -11   8  12        1.29       30.79     50.14 o
 -10   8  12       99.34      128.04     51.11 o
  -9   8  12      546.70      604.19     64.10 o
  -8   8  12      523.54      451.42     37.31 o
  -7   8  12      634.74      547.07     45.62 o
  -6   8  12      682.51      756.70     52.00 o
  -5   8  12      991.78      986.54     43.71 o
  -4   8  12       33.04       -8.82     34.63 o
  -3   8  12      220.46      214.63     36.68 o
  -2   8  12      230.74      210.89     36.51 o
  -1   8  12      115.03      119.77     35.96 o
   0   8  12      108.03       97.90     36.18 o
   1   8  12       30.71       31.25     37.09 o
   2   8  12      362.89      396.86     41.14 o
   3   8  12      190.32      202.96     40.02 o
   4   8  12      137.50      157.54     49.78 o
 -12   9  12      117.56      144.45     54.07 o
 -11   9  12      298.52      375.36     78.38 o
 -10   9  12      153.95      171.97     62.30 o
  -9   9  12       46.30       60.14     36.46 o
  -8   9  12     1115.60     1017.45     44.41 o
  -7   9  12       65.68       84.86     36.00 o
  -6   9  12      727.47      751.80     43.36 o
  -5   9  12        0.91       28.31     35.25 o
  -4   9  12        8.59        0.74     35.57 o
  -3   9  12      279.23      331.62     38.85 o
  -2   9  12      768.45      725.51     42.19 o
  -1   9  12      938.97      976.61     55.33 o
   0   9  12       48.83       93.19     37.79 o
   1   9  12      104.37      105.65     37.87 o
   2   9  12       25.25      -40.72     42.14 o
   3   9  12        1.81       36.91     48.32 o
   4   9  12      739.87      892.22     60.75 o
 -11  10  12      217.95      159.46     61.10 o
 -10  10  12      160.50       79.98     53.14 o
  -9  10  12     2557.84     2758.20    126.27 o
  -8  10  12        6.92       37.70     35.23 o
  -7  10  12     1208.26     1271.00     46.83 o
  -6  10  12        6.17       15.49     36.44 o
  -5  10  12      366.68      417.19     40.20 o
  -4  10  12       77.65      107.86     35.80 o
  -3  10  12      823.79      882.05     43.83 o
  -2  10  12      584.03      551.29     40.82 o
  -1  10  12       44.00       64.21     36.73 o
   0  10  12     1068.10     1023.68     49.93 o
   1  10  12      259.71      259.86     39.54 o
   2  10  12      483.03      550.93     62.77 o
   3  10  12        9.97      -17.21     50.33 o
 -11  11  12       77.11      153.13     60.25 o
 -10  11  12      427.64      435.77     53.66 o
  -9  11  12     1094.48     1079.56     57.24 o
  -8  11  12      239.93      241.35     38.27 o
  -7  11  12       54.70       48.07     37.55 o
  -6  11  12      182.15      205.07     39.36 o
  -5  11  12       82.94       64.90     37.33 o
  -4  11  12     1148.96     1225.38     48.37 o
  -3  11  12      821.96      827.17     44.76 o
  -2  11  12        5.92      -36.76     36.76 o
  -1  11  12      721.05      709.89     43.63 o
   0  11  12      674.77      701.21     45.37 o
   1  11  12       17.50       30.32     37.00 o
   2  11  12      128.99      156.99     50.03 o
   3  11  12     1136.22     1282.23     69.99 o
 -10  12  12       84.40       86.90     47.40 o
  -9  12  12      309.27      409.60     42.03 o
  -8  12  12      703.07      596.95     42.18 o
  -7  12  12      394.85      395.89     41.27 o
  -6  12  12      159.43      155.49     38.63 o
  -5  12  12       85.21       64.66     38.64 o
  -4  12  12     1703.19     1879.91     54.47 o
  -3  12  12       78.10       55.81     38.04 o
  -2  12  12      124.15      145.30     39.32 o
  -1  12  12      278.76      276.95     41.56 o
   0  12  12       41.54       25.30     38.72 o
   1  12  12      171.81      182.36     50.85 o
   2  12  12        4.63       35.49     51.63 o
  -9  13  12       84.71      137.12     38.34 o
  -8  13  12       83.07       57.93     40.17 o
  -7  13  12       54.18       48.41     39.13 o
  -6  13  12      371.02      421.76     42.59 o
  -5  13  12      126.57      212.81     48.42 o
  -4  13  12      116.34      129.90     41.19 o
  -3  13  12     1518.35     1761.23     57.83 o
  -2  13  12      755.74      904.38     48.03 o
  -1  13  12       17.01      -25.04     36.78 o
   0  13  12       10.85      -10.73     68.27 o
   1  13  12      543.42      587.38     60.12 o
  -9  14  12      185.48      143.76     47.37 o
  -8  14  12        8.86       -4.11     38.23 o
  -7  14  12       26.08        8.89     39.59 o
  -6  14  12     1058.08     1115.30     49.70 o
  -5  14  12      282.39      348.97     50.77 o
  -4  14  12       20.85       24.01     38.60 o
  -3  14  12      579.82      586.45     43.96 o
  -2  14  12       81.08       88.86     44.32 o
  -1  14  12       40.50       12.92     50.22 o
   0  14  12      229.35      202.92     62.47 o
  -7  15  12       87.88      120.04     40.73 o
  -6  15  12      877.62      879.83     48.31 o
  -5  15  12      165.84      212.77     46.58 o
  -4  15  12      599.66      641.04     45.67 o
  -3  15  12     1015.94     1059.58     49.88 o
  -2  15  12      222.50      326.42     54.54 o
  -1  15  12      232.99      274.78     52.55 o
  -5  16  12      189.65      223.72     43.59 o
  -4  16  12     1948.56     2164.48     77.79 o
  -3  16  12       56.71       26.64     49.62 o
 -12   1  13      201.32      241.54     46.29 o
 -11   1  13      113.52      113.44     43.60 o
 -10   1  13       73.50      124.95     41.57 o
  -9   1  13       97.96      111.44     41.17 o
  -8   1  13      360.62      362.83     41.35 o
  -7   1  13      811.87      807.53     65.49 o
  -6   1  13      122.90      129.10     58.37 o
  -5   1  13      194.40      201.58     55.16 o
  -4   1  13      643.23      505.02     60.77 o
  -3   1  13      652.42      623.84     64.11 o
  -2   1  13     1720.97     1639.52     73.98 o
  -1   1  13     1645.57     1521.19     78.95 o
   0   1  13       40.57        5.80     75.46 o
   1   1  13      327.68      246.37     55.95 o
   2   1  13       72.56       36.74     57.45 o
   3   1  13       48.98      110.97     59.27 o
 -12   2  13      416.24      451.57     47.22 o
 -11   2  13      176.84      164.83     43.83 o
 -10   2  13      627.92      643.94     47.06 o
  -9   2  13      537.70      573.74     44.89 o
  -8   2  13      264.20      294.51     46.33 o
  -7   2  13      227.67      250.15     59.28 o
  -6   2  13     2688.83     2747.00     88.13 o
  -5   2  13      486.75      509.04    133.87 o
  -4   2  13     2106.64     2078.76     80.75 o
  -3   2  13     1978.18     2205.21     81.88 o
  -2   2  13     1230.83     1169.57     69.51 o
  -1   2  13     1449.23     1488.25     59.50 o
   0   2  13      716.01      692.72     51.57 o
   1   2  13      162.57      101.04     46.62 o
   2   2  13      408.01      344.38     49.83 o
   3   2  13       84.44      101.08     39.77 o
 -12   3  13       35.87       43.71     43.84 o
 -11   3  13       14.51      -12.83     51.41 o
 -10   3  13       13.96       43.25     50.93 o
  -9   3  13      457.21      465.30     54.64 o
  -8   3  13      585.05      689.28     65.68 o
  -7   3  13        0.31       -9.84     52.02 o
  -6   3  13     1325.53     1374.05     72.86 o
  -5   3  13      171.89      133.37     57.81 o
  -4   3  13       33.80       26.46     56.36 o
  -3   3  13      235.63      235.27     45.50 o
  -2   3  13        0.61        5.95     43.89 o
  -1   3  13      784.41      785.35     53.53 o
   0   3  13      304.04      295.15     52.20 o
   1   3  13       21.60       31.39     46.40 o
   2   3  13        2.96        2.20     37.47 o
   3   3  13      118.77      112.87     38.80 o
 -12   4  13       58.97       69.37     53.18 o
 -11   4  13       77.47       88.51     52.91 o
 -10   4  13      328.02      269.42     53.60 o
  -9   4  13      970.31     1093.29     75.32 o
  -8   4  13     1910.81     1871.74     83.09 o
  -7   4  13      313.80      377.16     60.51 o
  -6   4  13      781.03      716.59     64.21 o
  -5   4  13      533.09      461.45    110.98 o
  -4   4  13       94.69       90.14     43.46 o
  -3   4  13      831.28      808.57     51.87 o
  -2   4  13      139.66      121.60     45.40 o
  -1   4  13      407.86      378.24     51.04 o
   0   4  13      304.37      282.73     39.33 o
   1   4  13       84.00       53.62     36.63 o
   2   4  13      133.56      123.61     39.94 o
   3   4  13       56.87       13.36     39.15 o
 -12   5  13      111.02       72.33     53.20 o
 -11   5  13      763.53      762.61     61.95 o
 -10   5  13       66.33       92.10     51.48 o
  -9   5  13      959.28     1003.28     75.57 o
  -8   5  13       86.04       80.75     57.62 o
  -7   5  13     1548.49     1507.90     95.85 o
  -6   5  13     1040.04      963.68     57.12 o
  -5   5  13      205.60      192.12     44.51 o
  -4   5  13       53.10       -4.39     42.40 o
  -3   5  13      246.43      259.43     68.28 o
  -2   5  13     2493.92     2568.31     89.72 o
  -1   5  13       22.76       -0.79     34.78 o
   0   5  13      201.82      176.26     37.81 o
   1   5  13      317.37      325.51     41.23 o
   2   5  13     1031.51      992.64     48.23 o
   3   5  13      594.34      708.93     46.49 o
 -12   6  13        4.50       23.92     53.15 o
 -11   6  13      181.65      217.08     55.38 o
 -10   6  13      596.20      654.45     86.26 o
  -9   6  13      286.37      240.76     63.28 o
  -8   6  13       38.46       45.25     60.37 o
  -7   6  13      267.59      234.26     46.74 o
  -6   6  13     1578.01     1586.39     62.37 o
  -5   6  13      116.24      118.39     42.83 o
  -4   6  13       35.05       23.04     41.73 o
  -3   6  13      392.61      342.26     57.92 o
  -2   6  13       49.01       81.61     34.68 o
  -1   6  13      131.59      104.94     36.57 o
   0   6  13      199.67      172.17     36.93 o
   1   6  13      104.14       94.30     38.29 o
   2   6  13      307.13      306.76     40.98 o
   3   6  13       21.18       17.76     39.50 o
 -11   7  13      197.86      174.57     54.37 o
 -10   7  13       84.33       94.69     52.74 o
  -9   7  13      600.14      554.91     69.75 o
  -8   7  13     1832.99     1949.13    109.95 o
  -7   7  13      518.29      534.62     52.13 o
  -6   7  13      543.69      532.37     50.52 o
  -5   7  13       12.03       33.51     45.26 o
  -4   7  13        9.33      -12.90     43.59 o
  -3   7  13      102.22      135.94     36.79 o
  -2   7  13      602.61      588.08     41.83 o
  -1   7  13      614.24      640.21     44.04 o
   0   7  13      104.97       96.37     39.14 o
   1   7  13      139.56      135.01     39.06 o
   2   7  13       66.93       76.96     39.88 o
 -11   8  13       82.27      100.30     54.12 o
 -10   8  13     1706.80     1815.12     83.31 o
  -9   8  13      789.31      828.32    122.55 o
  -8   8  13      733.03      748.13     55.77 o
  -7   8  13      257.30      312.55     50.79 o
  -6   8  13      423.09      475.23     66.85 o
  -5   8  13      315.13      315.71     48.51 o
  -4   8  13      605.01      570.64     47.88 o
  -3   8  13      794.58      830.90     44.10 o
  -2   8  13      111.53      121.42     37.06 o
  -1   8  13      331.55      329.20     43.08 o
   0   8  13      420.95      405.10     42.41 o
   1   8  13      300.25      245.12     40.95 o
   2   8  13       72.85       81.57     39.95 o
 -10   9  13      133.78      206.11     65.60 o
  -9   9  13      964.84      964.95     57.69 o
  -8   9  13      620.81      672.21     54.79 o
  -7   9  13      120.74      134.64     54.22 o
  -6   9  13      198.64      204.96     48.21 o
  -5   9  13      818.02      874.53     45.09 o
  -4   9  13      180.71      227.44     46.68 o
  -3   9  13      111.94       99.04     39.27 o
  -2   9  13      683.96      736.87     45.40 o
  -1   9  13      235.32      248.89     41.26 o
   0   9  13      342.16      365.44     42.30 o
   1   9  13      240.35      192.98     40.20 o
   2   9  13     1413.77     1740.09    139.36 o
 -10  10  13      668.27      682.39     72.69 o
  -9  10  13      770.65      740.79     55.81 o
  -8  10  13       44.63       63.08     47.47 o
  -7  10  13      477.48      505.65     52.20 o
  -6  10  13      103.05      120.16     39.62 o
  -5  10  13      339.94      309.73     40.94 o
  -4  10  13      224.89      264.71     40.48 o
  -3  10  13      312.26      249.30     40.90 o
  -2  10  13       88.84      100.16     40.01 o
  -1  10  13       16.67        1.91     38.38 o
   0  10  13      231.14      182.49     41.14 o
   1  10  13      212.25      223.67     43.47 o
  -9  11  13       63.11       47.14     47.72 o
  -8  11  13      332.55      357.08     63.26 o
  -7  11  13      390.54      401.09     43.21 o
  -6  11  13       26.96       32.70     40.07 o
  -5  11  13      168.95      135.31     41.26 o
  -4  11  13      812.55      787.87     46.98 o
  -3  11  13       65.78       61.96     38.28 o
  -2  11  13      766.17      749.66     46.23 o
  -1  11  13       74.26       66.88     39.66 o
   0  11  13       21.95       79.72     40.88 o
  -8  12  13       34.54       22.23     40.47 o
  -7  12  13       60.78       93.22     40.82 o
  -6  12  13       39.65        6.97     40.20 o
  -5  12  13      241.36      235.45     43.04 o
  -4  12  13      983.03      946.42     48.61 o
  -3  12  13      128.51      132.91     39.86 o
  -2  12  13       37.16       11.78     38.71 o
  -1  12  13      104.47       80.52     40.37 o
  -7  13  13      762.46      769.95     48.11 o
  -6  13  13        6.44       42.24     40.38 o
  -5  13  13     1638.68     1942.52     67.34 o
  -4  13  13      545.63      657.94     48.95 o
  -3  13  13       19.88       20.17     40.24 o
  -2  13  13      221.37      173.65     42.00 o
  -5  14  13     2207.71     2408.91     72.81 o
  -4  14  13      566.59      596.20     79.86 o
 -11   0  14       16.51      -54.13     63.64 o
 -10   0  14      349.30      356.13     62.46 o
  -9   0  14       21.40       44.11     58.40 o
  -8   0  14      398.91      396.36     64.76 o
  -7   0  14      708.84      718.76    101.94 o
  -6   0  14      285.95      351.08     90.04 o
  -5   0  14     2076.02     2212.77    120.37 o
  -4   0  14        3.50      -19.58     79.62 o
  -3   0  14        4.32       24.04     82.49 o
  -2   0  14     1229.48     1259.82    105.04 o
  -1   0  14      403.47      418.61     94.48 o
   0   0  14       39.81       31.79     83.55 o
   1   0  14       20.91       52.68     82.88 o
 -11   1  14      125.21      118.29     45.95 o
 -10   1  14       22.81      -14.14     50.65 o
  -9   1  14      378.76      438.21     52.94 o
  -8   1  14      512.28      591.41     78.21 o
  -7   1  14      722.05      746.40     72.57 o
  -6   1  14       33.24       28.15     72.19 o
  -5   1  14       53.52       93.75     58.18 o
  -4   1  14      779.64      792.65     68.04 o
  -3   1  14      569.74      547.82     65.95 o
  -2   1  14      618.51      663.63     67.97 o
  -1   1  14      140.52      138.09     59.11 o
   0   1  14       52.69       87.07     62.51 o
   1   1  14        3.42      -37.97     58.87 o
 -11   2  14        0.73       14.18     54.18 o
 -10   2  14      117.07      182.12     53.58 o
  -9   2  14       29.54       69.51     50.64 o
  -8   2  14      146.34      131.45     63.55 o
  -7   2  14       86.13       37.86     60.68 o
  -6   2  14      218.84      267.86     65.29 o
  -5   2  14        7.61      -42.01     59.37 o
  -4   2  14        0.55      -60.12     60.12 o
  -3   2  14       22.70       82.98     93.58 o
  -2   2  14      123.99      190.49     61.26 o
  -1   2  14       20.42       23.11     60.04 o
   0   2  14      112.06       80.29     58.01 o
   1   2  14        0.25      -59.14     59.14 o
 -11   3  14        1.53       35.25     54.83 o
 -10   3  14      395.05      408.38     65.76 o
  -9   3  14      168.56      183.94     53.89 o
  -8   3  14       81.20       99.45     62.05 o
  -7   3  14      275.97      293.12     63.09 o
  -6   3  14      218.22      201.37     59.83 o
  -5   3  14      267.69      270.84     61.45 o
  -4   3  14      359.26      386.65     65.04 o
  -3   3  14     1129.86     1152.26    205.68 o
  -2   3  14      126.45       91.70     60.15 o
  -1   3  14       47.19       46.93     49.07 o
   0   3  14        0.46       30.02     46.68 o
   1   3  14       12.02       21.89     47.86 o
 -11   4  14      170.03      191.98     54.92 o
 -10   4  14       76.59       65.52     54.03 o
  -9   4  14        2.10       42.45     61.40 o
  -8   4  14      169.09      219.62     66.06 o
  -7   4  14      261.71      325.59     64.41 o
  -6   4  14       24.21        9.23     56.91 o
  -5   4  14      651.38      659.37     69.79 o
  -4   4  14       53.49       54.81     59.04 o
  -3   4  14      320.74      344.48     50.31 o
  -2   4  14      731.27      702.44     56.31 o
  -1   4  14        1.75       33.35     46.33 o
   0   4  14      182.29      180.87     48.12 o
   1   4  14      161.59      217.73     52.13 o
 -10   5  14        1.77       11.64     54.02 o
  -9   5  14     1215.28     1105.99     77.94 o
  -8   5  14       49.86      140.58     62.37 o
  -7   5  14      669.65      845.31    147.26 o
  -6   5  14      282.60      194.24     64.06 o
  -5   5  14       60.92       86.60     49.45 o
  -4   5  14       27.74       52.96     48.76 o
  -3   5  14        0.43       26.05     47.06 o
  -2   5  14      187.80      139.06     48.19 o
  -1   5  14      500.99      582.76     73.91 o
   0   5  14       69.88       49.75     56.17 o
   1   5  14        0.03       55.60     49.50 o
 -10   6  14     1329.68     1570.19    110.55 o
  -9   6  14       31.89       31.29     63.61 o
  -8   6  14       14.89       47.26     61.96 o
  -7   6  14      216.53      194.68     62.92 o
  -6   6  14       58.36       73.90     49.16 o
  -5   6  14      158.76      135.37     49.03 o
  -4   6  14      335.47      387.79     52.08 o
  -3   6  14      375.31      270.37     50.43 o
  -2   6  14       98.15       98.27     47.27 o
  -1   6  14        1.86      -47.55     47.55 o
   0   6  14      230.52      354.55     52.24 o
 -10   7  14       73.62       81.83     56.30 o
  -9   7  14      601.62      683.28     73.32 o
  -8   7  14      141.49       86.87     63.44 o
  -7   7  14       70.68       99.43     52.58 o
  -6   7  14      786.65      928.33     59.77 o
  -5   7  14      121.79      133.01     52.45 o
  -4   7  14       32.64       37.97     49.00 o
  -3   7  14       34.69       56.67     48.04 o
  -2   7  14        9.10      -27.14     46.59 o
  -1   7  14      151.98      148.24     48.98 o
   0   7  14       10.04       24.11     47.92 o
  -9   8  14       32.51       74.72     63.07 o
  -8   8  14       36.40       36.88     64.35 o
  -7   8  14       46.74       74.92     49.00 o
  -6   8  14        4.34       42.14     48.07 o
  -5   8  14      141.48      129.68     49.96 o
  -4   8  14      116.81      106.62     48.68 o
  -3   8  14       35.16       34.69     47.38 o
  -2   8  14       22.13       -6.84     48.88 o
  -1   8  14        0.00       -1.43     48.56 o
  -8   9  14      270.00      308.19     53.79 o
  -7   9  14       21.07        3.17     49.66 o
  -6   9  14        0.91       -9.46     48.84 o
  -5   9  14       31.66        4.76     49.79 o
  -4   9  14        0.88       37.30     48.47 o
  -3   9  14       91.77      116.04     49.84 o
  -2   9  14      204.85      198.84     49.39 o
  -1   9  14       23.80       -7.23     40.69 o
  -7  10  14       56.73       38.82     50.02 o
  -6  10  14        0.00       76.56     50.19 o
  -5  10  14      626.99      692.49     58.04 o
  -4  10  14      124.87      186.35     52.41 o
  -3  10  14      833.28      939.96     58.88 o
  -2  10  14       42.18       35.46     39.05 o
  -6  11  14      759.72      960.00     60.87 o
  -5  11  14       17.26       31.00     49.33 o
  -4  11  14      132.72      134.34     51.98 o
  -9   1  15      149.10      104.70     68.85 o
  -8   1  15      159.46      240.53     65.38 o
  -7   1  15       85.19      107.40     67.92 o
  -6   1  15      620.64      640.24     73.73 o
  -5   1  15      153.82      119.51     62.61 o
  -4   1  15       19.81        8.75     61.06 o
  -3   1  15       59.89       17.59     62.02 o
  -2   1  15       58.89       72.35     62.72 o
  -1   1  15       37.80       81.00     64.06 o
  -9   2  15       42.80       39.74     52.76 o
  -8   2  15      148.35      168.24     68.84 o
  -7   2  15        3.29       -9.12     66.40 o
  -6   2  15      250.30      253.99     69.46 o
  -5   2  15      637.90      610.51     70.98 o
  -4   2  15       32.99       23.11     63.71 o
  -3   2  15      852.34      956.23     75.85 o
  -2   2  15       68.43       83.94     65.98 o
  -8   3  15      283.17      360.03     70.08 o
  -7   3  15       51.57       48.26     65.88 o
  -6   3  15      994.34     1174.20     80.16 o
  -5   3  15      327.03      311.56     68.91 o
  -4   3  15      129.31      107.47     62.64 o
  -3   3  15       69.47      121.79     63.09 o
  -2   3  15      145.29       71.74     59.20 o
  -8   4  15      272.80      241.95     67.97 o
  -7   4  15       14.17      -25.21     66.91 o
  -6   4  15      379.98      454.82     72.57 o
  -5   4  15      114.94       65.51     62.32 o
  -4   4  15       85.17       69.20     62.58 o
  -3   4  15       72.19      116.14     61.34 o
  -2   4  15      128.35      179.18     79.09 o
  -8   5  15      200.29      244.21     91.92 o
  -7   5  15      289.91      303.82     68.72 o
  -6   5  15     1197.12     1344.49     83.19 o
  -5   5  15      114.27      126.25     65.24 o
  -4   5  15       65.67      107.64     62.61 o
  -3   5  15       38.01       72.44     48.93 o
  -7   6  15       74.96      199.16     67.37 o
  -6   6  15       33.38       41.71     63.32 o
  -5   6  15       29.74       24.58     50.90 o
  -4   6  15       11.15       11.83     49.01 o
  -3   6  15       32.42       43.79     51.10 o
  -5   7  15        6.05      -17.66     51.49 o
 
